# Supplementary material for: 2,2′-[Ethane-1,2-diylbis(­oxy)]dibenz­alde­hyde
Source: Acta Crystallogr Sect E Struct Rep Online. 2013 Jul 13;69(Pt 8):o1260. doi: 10.1107/S1600536813019156 (PMC3793757; doi:10.1107/S1600536813019156)
Supplement: Supplementary file 1 [file e-69-o1260-sup1.cif]

##############################################################################
#                                                                            #
# This CIF contains the data in a paper accepted for publication in          #
# Acta Crystallographica Section E. It conforms to the requirements of       #
# Notes for Authors for Acta Crystallographica Section E, and has been       #
# peer reviewed under the auspices of the IUCr Commission on Journals.       #
#                                                                            #
# Full details of the Crystallographic Information File format               #
# are given in the paper "The Crystallographic Information File (CIF):       #
# a New Standard Archive File for Crystallography" by S. R. Hall, F. H.      #
# Allen and I. D. Brown [Acta Cryst. (1991), A47, 655-685].                  #
#                                                                            #
# The current version of the core CIF dictionary is obtainable from          #
# ftp://ftp.iucr.org/pub/cif_core.dic.                                       #
#                                                                            #
# Software is freely available for graphical display of the structure(s)     #
# in this CIF. For information consult the CIF software page                 #
# http://www.iucr.org/resources/cif/software.                                #
#                                                                            #
# This file may be used for bona fide research purposes within the           #
# scientific community so long as proper attribution is given to the journal # 
# article from which it was obtained.                                        #
#                                                                            #
##############################################################################
data_global
_audit_creation_method     'PLATON <TABLE ACC> option'
_journal_date_recd_electronic     2013-07-09
_journal_date_accepted     2013-07-10
_journal_name_full     'Acta Crystallographica, Section E'
_journal_year     2013
_journal_volume     69
_journal_issue      8
_journal_page_first     o1260
_journal_page_last     o1260
_journal_paper_category     QO
_journal_paper_doi     10.1107/S1600536813019156
_journal_coeditor_code     BT6920
_publ_contact_author_name
;
Mustafa R. Albayati
;
_publ_contact_author_address
;
Kirkuk University,
College of Science,
Department of Chemistry,
Kirkuk,
Iraq
;
_publ_contact_author_email     'shaabankamel@yahoo.com'
_publ_contact_author_fax     ?
_publ_contact_author_phone     ?
_publ_section_title
;
2,2'-[Ethane-1,2-diylbis(oxy)]dibenzaldehyde
;
loop_
    _publ_author_name
    _publ_author_address
    'Akkurt, Mehmet'
;
Department of Physics,
Faculty of Sciences,
Erciyes University,
38039 Kayseri,
Turkey
;
    'Mohamed, Shaaban K.'
;
Chemistry and Environmental Division,
Manchester Metropolitan University,
Manchester M1 5GD,
England
Chemistry Department,
Faculty of Science,
Mini University,
61519 El-Minia,
Egypt
;
    'Horton, Peter N.'
;
School of Chemistry,
University of Southampton,
Highfield, Southampton SO17 1BJ,
England
;
    'Eman M. M. Abdel-Raheem'
;
Chemistry Department,
Faculty of Science,
Sohag University,
82524-Sohag,
Egypt
;
    'Mustafa R. Albayati'
;
Kirkuk University,
College of Science,
Department of Chemistry,
Kirkuk,
Iraq
;
data_I
_chemical_name_systematic
;
2,2'-[Ethane-1,2-diylbis(oxy)]dibenzaldehyde
;
_chemical_name_common     ?
_chemical_formula_moiety     'C16 H14 O4'
_chemical_formula_sum     'C16 H14 O4'
_chemical_formula_structural     ?
_chemical_formula_iupac     'C16 H14 O4'
_chemical_formula_weight     270.27
_chemical_melting_point     ?
_symmetry_cell_setting     triclinic
_symmetry_space_group_name_H-M     'P -1'
_symmetry_space_group_name_Hall     '-P 1'
loop_
    _symmetry_equiv_pos_site_id
    _symmetry_equiv_pos_as_xyz
    1 x,y,z
    2 -x,-y,-z
_cell_length_a     7.75710(10)
_cell_length_b     8.32770(10)
_cell_length_c     11.29650(10)
_cell_angle_alpha     82.283(7)
_cell_angle_beta     75.839(7)
_cell_angle_gamma     66.823(6)
_cell_volume     649.87(4)
_cell_formula_units_Z     2
_cell_measurement_reflns_used     4015
_cell_measurement_theta_min     1.9
_cell_measurement_theta_max     27.5
_cell_measurement_temperature     120(2)
_cell_special_details
;
;
_exptl_crystal_description     'block'
_exptl_crystal_colour     'colourless'
_exptl_crystal_size_max     0.620
_exptl_crystal_size_mid     0.440
_exptl_crystal_size_min     0.220
_exptl_crystal_size_rad     ?
_exptl_crystal_density_diffrn     1.381
_exptl_crystal_density_meas     ?
_exptl_crystal_density_method     'Not Measured'
_exptl_crystal_F_000     284
_exptl_absorpt_coefficient_mu     0.099
_exptl_absorpt_correction_type     multi-scan
_exptl_absorpt_process_details
;
(<i>CrystalClear-SM Expert</i>; Rigaku, 2012)
;
_exptl_absorpt_correction_T_min     0.878
_exptl_absorpt_correction_T_max     1.000
_exptl_special_details
;
;
_diffrn_ambient_temperature     120(2)
_diffrn_radiation_type     'Mo K\a'
_diffrn_radiation_wavelength     0.71075
_diffrn_radiation_monochromator     'Graphite Monochromator'
_diffrn_measurement_device_type
;
Rigaku R-AXIS conversion
;
_diffrn_measurement_device
;
Crystal Goniometer
;
_diffrn_measurement_method     'profile data from \w-scans'
_diffrn_detector_area_resol_mean     10.0000
_diffrn_reflns_number     9715
_diffrn_reflns_av_R_equivalents     0.0312
_diffrn_reflns_av_sigmaI/netI     0.0266
_diffrn_reflns_theta_min     2.92
_diffrn_reflns_theta_max     27.47
_diffrn_reflns_theta_full     25.24
_diffrn_measured_fraction_theta_max     0.996
_diffrn_measured_fraction_theta_full     0.997
_diffrn_reflns_limit_h_min     -10
_diffrn_reflns_limit_h_max     8
_diffrn_reflns_limit_k_min     -10
_diffrn_reflns_limit_k_max     10
_diffrn_reflns_limit_l_min     -14
_diffrn_reflns_limit_l_max     14
_diffrn_reflns_reduction_process
;
;
_refine_special_details
;
Refinement on <i>F</i>^2^ for ALL reflections except those flagged by the user
for potential systematic errors. Weighted <i>R</i>-factors <i>wR</i> and all
goodnesses of fit <i>S</i> are based on <i>F</i>^2^, conventional
<i>R</i>-factors <i>R</i> are based on <i>F</i>, with <i>F</i> set to zero for
negative <i>F</i>^2^. The observed criterion of <i>F</i>^2^ > \s(<i>F</i>^2^)
is used only for calculating -<i>R</i>-factor-obs <i>etc</i>. and is not
relevant to the choice of reflections for refinement. <i>R</i>-factors based
on <i>F</i>^2^ are statistically about twice as large as those based on
<i>F</i>, and <i>R</i>-factors based on ALL data will be even larger.
;
_reflns_number_total     2969
_reflns_number_gt     2862
_reflns_threshold_expression     'I > 2\s(I)'
_refine_ls_structure_factor_coef     Fsqd
_refine_ls_matrix_type     full
_refine_ls_R_factor_all     0.0407
_refine_ls_R_factor_gt     0.0394
_refine_ls_wR_factor_gt     0.0997
_refine_ls_wR_factor_ref     0.1007
_refine_ls_goodness_of_fit_ref     1.068
_refine_ls_restrained_S_all     1.068
_refine_ls_number_reflns     2969
_refine_ls_number_parameters     182
_refine_ls_number_restraints     0
_refine_ls_number_constraints     ?
_refine_ls_hydrogen_treatment     constr
_refine_ls_weighting_scheme     calc
_refine_ls_weighting_details
              'W=1/[\S^2^(FO^2^)+(0.0397P)^2^+0.2051P] WHERE P=(FO^2^+2FC^2^)/3'
_atom_sites_solution_hydrogens     geom
_atom_sites_solution_primary     ?
_atom_sites_solution_secondary     ?
_refine_ls_shift/su_max     0.000
_refine_ls_shift/su_mean     0.000
_refine_diff_density_max     0.341
_refine_diff_density_min     -0.191
_refine_ls_extinction_method     'SHELXL97 (Sheldrick, 2008)'
_refine_ls_extinction_coef     0.039(4)
_refine_ls_extinction_expression
                                  'FC^*^=KFC[1+0.001XFC^2^\L^3^/SIN(2\Q)]^-1/4^'
_refine_ls_abs_structure_details     ?
_refine_ls_abs_structure_Flack     .
loop_
    _atom_type_symbol
    _atom_type_description
    _atom_type_scat_dispersion_real
    _atom_type_scat_dispersion_imag
    _atom_type_scat_source
    C C 0.0033 0.0016 ' International Tables Vol C Tables 4.2.6.8 and 6.1.1.4'
    H H 0.0000 0.0000 ' International Tables Vol C Tables 4.2.6.8 and 6.1.1.4'
    O O 0.0106 0.0060 ' International Tables Vol C Tables 4.2.6.8 and 6.1.1.4'
_computing_data_collection
;
<i>CrystalClear-SM Expert</i> (Rigaku, 2012)
;
_computing_cell_refinement
;
<i>CrystalClear-SM Expert</i> (Rigaku, 2012)
;
_computing_data_reduction
;
<i>CrystalClear-SM Expert</i> (Rigaku, 2012)
;
_computing_structure_solution     'SHELXS97 (Sheldrick, 2008)'
_computing_structure_refinement     'SHELXL97 (Sheldrick, 2008)'
_computing_molecular_graphics     'ORTEP-3 for Windows (Farrugia, 2012)'
_computing_publication_material
                                'WinGX (Farrugia, 2012) and PLATON (Spek, 2009)'
loop_
    _atom_site_type_symbol
    _atom_site_label
    _atom_site_fract_x
    _atom_site_fract_y
    _atom_site_fract_z
    _atom_site_U_iso_or_equiv
    _atom_site_thermal_displace_type
    _atom_site_calc_flag
    _atom_site_refinement_flags
    _atom_site_occupancy
    _atom_site_disorder_assembly
    _atom_site_disorder_group
    O O1 0.02681(11) 0.67683(11) 0.39979(7) 0.0234(2) Uani d . 1.000 . .
    O O2 0.09562(12) 0.63138(10) 0.13897(7) 0.0229(2) Uani d . 1.000 . .
    O O3 0.42624(12) 0.70766(12) 0.54585(8) 0.0310(3) Uani d . 1.000 . .
    O O4 0.29048(14) 0.91784(11) -0.12808(8) 0.0335(3) Uani d . 1.000 . .
    C C1 -0.10587(16) 0.66169(14) 0.33728(10) 0.0222(3) Uani d . 1.000 . .
    C C2 0.00997(16) 0.53887(14) 0.23588(10) 0.0221(3) Uani d . 1.000 . .
    C C3 -0.04430(16) 0.76808(13) 0.50371(9) 0.0198(3) Uani d . 1.000 . .
    C C4 0.09320(16) 0.78082(14) 0.55953(10) 0.0203(3) Uani d . 1.000 . .
    C C5 0.03276(17) 0.87486(14) 0.66511(10) 0.0238(3) Uani d . 1.000 . .
    C C6 -0.16055(18) 0.95186(15) 0.71668(10) 0.0264(3) Uani d . 1.000 . .
    C C7 -0.29501(17) 0.93499(15) 0.66234(10) 0.0254(3) Uani d . 1.000 . .
    C C8 -0.23910(16) 0.84489(14) 0.55568(10) 0.0225(3) Uani d . 1.000 . .
    C C9 0.29937(16) 0.69362(15) 0.50767(10) 0.0235(3) Uani d . 1.000 . .
    C C10 0.20867(15) 0.54157(14) 0.03822(10) 0.0201(3) Uani d . 1.000 . .
    C C11 0.28537(16) 0.63720(14) -0.05755(10) 0.0205(3) Uani d . 1.000 . .
    C C12 0.40808(16) 0.55234(15) -0.16216(10) 0.0237(3) Uani d . 1.000 . .
    C C13 0.45243(17) 0.37632(16) -0.17322(11) 0.0267(3) Uani d . 1.000 . .
    C C14 0.37194(17) 0.28415(15) -0.07953(11) 0.0255(3) Uani d . 1.000 . .
    C C15 0.25049(17) 0.36520(15) 0.02579(10) 0.0228(3) Uani d . 1.000 . .
    C C16 0.23854(17) 0.82470(15) -0.04713(11) 0.0252(3) Uani d . 1.000 . .
    H H1A -0.18070 0.77750 0.30370 0.0270 Uiso c RU 1.000 . .
    H H1B -0.19620 0.61520 0.39420 0.0270 Uiso c RU 1.000 . .
    H H2A 0.11090 0.43660 0.26590 0.0270 Uiso c RU 1.000 . .
    H H2B -0.07370 0.49650 0.20600 0.0270 Uiso c RU 1.000 . .
    H H5 0.12500 0.88620 0.70190 0.0290 Uiso c RU 1.000 . .
    H H6 -0.20120 1.01580 0.78860 0.0320 Uiso c RU 1.000 . .
    H H7 -0.42750 0.98600 0.69880 0.0300 Uiso c RU 1.000 . .
    H H8 -0.33240 0.83580 0.51880 0.0270 Uiso c RU 1.000 . .
    H H9 0.33550 0.62190 0.44020 0.0280 Uiso c RU 1.000 . .
    H H12 0.46170 0.61600 -0.22640 0.0280 Uiso c RU 1.000 . .
    H H13 0.53720 0.31880 -0.24420 0.0320 Uiso c RU 1.000 . .
    H H14 0.40060 0.16380 -0.08780 0.0310 Uiso c RU 1.000 . .
    H H15 0.19620 0.30080 0.08900 0.0270 Uiso c RU 1.000 . .
    H H16 0.16270 0.87630 0.02780 0.0300 Uiso c RU 1.000 . .
loop_
    _atom_site_aniso_label
    _atom_site_aniso_U_11
    _atom_site_aniso_U_22
    _atom_site_aniso_U_33
    _atom_site_aniso_U_12
    _atom_site_aniso_U_13
    _atom_site_aniso_U_23
    O1 0.0200(4) 0.0302(4) 0.0205(4) -0.0089(3) -0.0034(3) -0.0061(3)
    O2 0.0284(4) 0.0212(4) 0.0187(4) -0.0107(3) -0.0016(3) -0.0015(3)
    O3 0.0251(5) 0.0358(5) 0.0361(5) -0.0147(4) -0.0104(4) 0.0025(4)
    O4 0.0444(6) 0.0263(4) 0.0336(5) -0.0190(4) -0.0086(4) 0.0051(4)
    C1 0.0208(5) 0.0257(5) 0.0218(5) -0.0099(4) -0.0053(4) -0.0010(4)
    C2 0.0255(6) 0.0231(5) 0.0197(5) -0.0118(4) -0.0047(4) 0.0009(4)
    C3 0.0227(5) 0.0180(5) 0.0180(5) -0.0084(4) -0.0031(4) 0.0013(4)
    C4 0.0231(5) 0.0192(5) 0.0193(5) -0.0100(4) -0.0044(4) 0.0035(4)
    C5 0.0310(6) 0.0215(5) 0.0222(5) -0.0123(5) -0.0090(4) 0.0026(4)
    C6 0.0341(6) 0.0218(5) 0.0203(5) -0.0087(5) -0.0028(5) -0.0026(4)
    C7 0.0240(6) 0.0220(5) 0.0244(5) -0.0059(4) 0.0002(4) -0.0003(4)
    C8 0.0215(5) 0.0230(5) 0.0228(5) -0.0090(4) -0.0043(4) 0.0006(4)
    C9 0.0240(6) 0.0250(5) 0.0219(5) -0.0107(4) -0.0056(4) 0.0035(4)
    C10 0.0199(5) 0.0228(5) 0.0190(5) -0.0077(4) -0.0068(4) -0.0013(4)
    C11 0.0210(5) 0.0220(5) 0.0210(5) -0.0093(4) -0.0077(4) 0.0009(4)
    C12 0.0245(6) 0.0262(6) 0.0212(5) -0.0103(4) -0.0055(4) 0.0005(4)
    C13 0.0284(6) 0.0272(6) 0.0217(5) -0.0079(5) -0.0029(4) -0.0045(4)
    C14 0.0299(6) 0.0206(5) 0.0264(6) -0.0082(4) -0.0079(5) -0.0030(4)
    C15 0.0264(6) 0.0224(5) 0.0219(5) -0.0111(4) -0.0071(4) 0.0015(4)
    C16 0.0296(6) 0.0234(5) 0.0246(5) -0.0106(5) -0.0087(5) -0.0001(4)
_geom_special_details
;
Bond distances, angles <i>etc</i>. have been calculated using the rounded
fractional coordinates. All su's are estimated from the variances of the
(full) variance-covariance matrix. The cell e.s.d.'s are taken into account in
the estimation of distances, angles and torsion angles
;
loop_
    _geom_bond_atom_site_label_1
    _geom_bond_atom_site_label_2
    _geom_bond_site_symmetry_1
    _geom_bond_site_symmetry_2
    _geom_bond_distance
    _geom_bond_publ_flag
    O1 C1 . . 1.4337(16) no
    O1 C3 . . 1.3611(13) no
    O2 C2 . . 1.4332(14) no
    O2 C10 . . 1.3593(13) no
    O3 C9 . . 1.2166(17) no
    O4 C16 . . 1.2147(15) no
    C1 C2 . . 1.5011(15) no
    C3 C4 . . 1.4081(18) no
    C3 C8 . . 1.3940(18) no
    C4 C5 . . 1.3942(15) no
    C4 C9 . . 1.4731(18) no
    C5 C6 . . 1.3839(19) no
    C6 C7 . . 1.392(2) no
    C7 C8 . . 1.3906(16) no
    C10 C11 . . 1.4090(16) no
    C10 C15 . . 1.3929(16) no
    C11 C12 . . 1.3951(16) no
    C11 C16 . . 1.4717(16) no
    C12 C13 . . 1.3834(17) no
    C13 C14 . . 1.3910(18) no
    C14 C15 . . 1.3876(17) no
    C1 H1A . . 0.9900 no
    C1 H1B . . 0.9900 no
    C2 H2A . . 0.9900 no
    C2 H2B . . 0.9900 no
    C5 H5 . . 0.9500 no
    C6 H6 . . 0.9500 no
    C7 H7 . . 0.9500 no
    C8 H8 . . 0.9500 no
    C9 H9 . . 0.9500 no
    C12 H12 . . 0.9500 no
    C13 H13 . . 0.9500 no
    C14 H14 . . 0.9500 no
    C15 H15 . . 0.9500 no
    C16 H16 . . 0.9500 no
loop_
    _geom_angle_atom_site_label_1
    _geom_angle_atom_site_label_2
    _geom_angle_atom_site_label_3
    _geom_angle_site_symmetry_1
    _geom_angle_site_symmetry_2
    _geom_angle_site_symmetry_3
    _geom_angle
    _geom_angle_publ_flag
    C1 O1 C3 . . . 118.45(10) no
    C2 O2 C10 . . . 117.35(8) no
    O1 C1 C2 . . . 107.09(10) no
    O2 C2 C1 . . . 108.23(9) no
    O1 C3 C4 . . . 115.69(11) no
    O1 C3 C8 . . . 124.17(11) no
    C4 C3 C8 . . . 120.14(10) no
    C3 C4 C5 . . . 119.49(11) no
    C3 C4 C9 . . . 120.26(10) no
    C5 C4 C9 . . . 120.24(12) no
    C4 C5 C6 . . . 120.50(12) no
    C5 C6 C7 . . . 119.52(11) no
    C6 C7 C8 . . . 121.24(12) no
    C3 C8 C7 . . . 119.08(12) no
    O3 C9 C4 . . . 124.12(11) no
    O2 C10 C11 . . . 116.23(9) no
    O2 C10 C15 . . . 123.99(10) no
    C11 C10 C15 . . . 119.79(10) no
    C10 C11 C12 . . . 119.48(10) no
    C10 C11 C16 . . . 120.45(10) no
    C12 C11 C16 . . . 120.07(11) no
    C11 C12 C13 . . . 120.59(11) no
    C12 C13 C14 . . . 119.48(11) no
    C13 C14 C15 . . . 121.06(11) no
    C10 C15 C14 . . . 119.57(11) no
    O4 C16 C11 . . . 124.30(11) no
    O1 C1 H1A . . . 110.00 no
    O1 C1 H1B . . . 110.00 no
    C2 C1 H1A . . . 110.00 no
    C2 C1 H1B . . . 110.00 no
    H1A C1 H1B . . . 109.00 no
    O2 C2 H2A . . . 110.00 no
    O2 C2 H2B . . . 110.00 no
    C1 C2 H2A . . . 110.00 no
    C1 C2 H2B . . . 110.00 no
    H2A C2 H2B . . . 108.00 no
    C4 C5 H5 . . . 120.00 no
    C6 C5 H5 . . . 120.00 no
    C5 C6 H6 . . . 120.00 no
    C7 C6 H6 . . . 120.00 no
    C6 C7 H7 . . . 119.00 no
    C8 C7 H7 . . . 119.00 no
    C3 C8 H8 . . . 120.00 no
    C7 C8 H8 . . . 120.00 no
    O3 C9 H9 . . . 118.00 no
    C4 C9 H9 . . . 118.00 no
    C11 C12 H12 . . . 120.00 no
    C13 C12 H12 . . . 120.00 no
    C12 C13 H13 . . . 120.00 no
    C14 C13 H13 . . . 120.00 no
    C13 C14 H14 . . . 119.00 no
    C15 C14 H14 . . . 119.00 no
    C10 C15 H15 . . . 120.00 no
    C14 C15 H15 . . . 120.00 no
    O4 C16 H16 . . . 118.00 no
    C11 C16 H16 . . . 118.00 no
loop_
    _geom_torsion_atom_site_label_1
    _geom_torsion_atom_site_label_2
    _geom_torsion_atom_site_label_3
    _geom_torsion_atom_site_label_4
    _geom_torsion_site_symmetry_1
    _geom_torsion_site_symmetry_2
    _geom_torsion_site_symmetry_3
    _geom_torsion_site_symmetry_4
    _geom_torsion
    _geom_torsion_publ_flag
    C3 O1 C1 C2 . . . . -173.57(9) no
    C1 O1 C3 C8 . . . . 1.68(15) no
    C1 O1 C3 C4 . . . . -178.90(9) no
    C10 O2 C2 C1 . . . . 179.42(10) no
    C2 O2 C10 C15 . . . . -2.20(18) no
    C2 O2 C10 C11 . . . . 177.73(11) no
    O1 C1 C2 O2 . . . . -76.50(11) no
    O1 C3 C4 C9 . . . . -1.99(15) no
    C8 C3 C4 C5 . . . . -1.78(16) no
    O1 C3 C8 C7 . . . . 179.93(9) no
    C4 C3 C8 C7 . . . . 0.54(16) no
    C8 C3 C4 C9 . . . . 177.46(10) no
    O1 C3 C4 C5 . . . . 178.78(10) no
    C3 C4 C9 O3 . . . . 175.10(11) no
    C5 C4 C9 O3 . . . . -5.67(18) no
    C3 C4 C5 C6 . . . . 1.53(16) no
    C9 C4 C5 C6 . . . . -177.71(10) no
    C4 C5 C6 C7 . . . . -0.04(16) no
    C5 C6 C7 C8 . . . . -1.24(17) no
    C6 C7 C8 C3 . . . . 0.98(17) no
    O2 C10 C11 C12 . . . . 177.80(11) no
    O2 C10 C11 C16 . . . . -1.51(18) no
    C15 C10 C11 C12 . . . . -2.27(19) no
    C15 C10 C11 C16 . . . . 178.42(12) no
    O2 C10 C15 C14 . . . . -178.22(12) no
    C11 C10 C15 C14 . . . . 1.9(2) no
    C10 C11 C12 C13 . . . . 1.0(2) no
    C16 C11 C12 C13 . . . . -179.70(13) no
    C10 C11 C16 O4 . . . . -175.87(13) no
    C12 C11 C16 O4 . . . . 4.8(2) no
    C11 C12 C13 C14 . . . . 0.7(2) no
    C12 C13 C14 C15 . . . . -1.1(2) no
    C13 C14 C15 C10 . . . . -0.2(2) no
loop_
    _geom_hbond_atom_site_label_D
    _geom_hbond_atom_site_label_H
    _geom_hbond_atom_site_label_A
    _geom_hbond_site_symmetry_A
    _geom_hbond_distance_DH
    _geom_hbond_distance_HA
    _geom_hbond_distance_DA
    _geom_hbond_angle_DHA
    _geom_hbond_publ_flag
    C8 H8 O3 1_455 0.95 2.44 3.2508(17) 144 yes
    C9 H9 O1 . 0.95 2.40 2.7412(16) 101 no
    C16 H16 O2 . 0.95 2.42 2.7561(15) 101 no
    C2 H2A Cg1 2_566 0.99 2.68 3.4220(12) 132 yes
    C2 H2B Cg2 2_565 0.99 2.70 3.5964(14) 151 yes
_iucr_refine_instructions_details
;
TITL NCS-3
CELL  0.71075   7.7571   8.3277  11.2965   82.283   75.839   66.823
ZERR     2.00   0.0001   0.0001   0.0001    0.007    0.007    0.006
LATT   1
SFAC  C    H    O
UNIT  32   28   8
MERG   2
shel 7 0.77
FMAP   2
PLAN    5
SIZE     0.22   0.44   0.62
ACTA
BOND   $H
CONF
LIST   4
L.S.  13
TEMP  -153.00
WGHT    0.039700    0.205100
EXTI    0.038625
FVAR      10.90736
C1    1   -0.105868    0.661685    0.337284    11.00000    0.02084    0.02565 =
         0.02176   -0.00098   -0.00527   -0.00994
AFIX  23
H1A   2   -0.180680    0.777515    0.303686    11.00000   -1.20000
H1B   2   -0.196150    0.615169    0.394184    11.00000   -1.20000
AFIX   0
C2    1    0.009972    0.538867    0.235882    11.00000    0.02554    0.02313 =
         0.01966    0.00085   -0.00469   -0.01183
AFIX  23
H2A   2    0.110878    0.436622    0.265871    11.00000   -1.20000
H2B   2   -0.073734    0.496497    0.205963    11.00000   -1.20000
AFIX   0
C3    1   -0.044298    0.768081    0.503708    11.00000    0.02269    0.01797 =
         0.01799    0.00129   -0.00312   -0.00836
C4    1    0.093203    0.780819    0.559531    11.00000    0.02312    0.01916 =
         0.01930    0.00354   -0.00437   -0.00998
C5    1    0.032761    0.874858    0.665110    11.00000    0.03099    0.02151 =
         0.02218    0.00256   -0.00899   -0.01229
AFIX  43
H5    2    0.124969    0.886159    0.701927    11.00000   -1.20000
AFIX   0
C6    1   -0.160547    0.951862    0.716677    11.00000    0.03410    0.02178 =
         0.02029   -0.00264   -0.00283   -0.00875
AFIX  43
H6    2   -0.201151    1.015776    0.788650    11.00000   -1.20000
AFIX   0
C7    1   -0.295010    0.934994    0.662342    11.00000    0.02403    0.02200 =
         0.02435   -0.00030    0.00023   -0.00590
AFIX  43
H7    2   -0.427500    0.985993    0.698796    11.00000   -1.20000
AFIX   0
C8    1   -0.239101    0.844887    0.555683    11.00000    0.02150    0.02303 =
         0.02285    0.00061   -0.00429   -0.00900
AFIX  43
H8    2   -0.332371    0.835801    0.518752    11.00000   -1.20000
AFIX   0
C9    1    0.299367    0.693622    0.507674    11.00000    0.02401    0.02495 =
         0.02186    0.00345   -0.00564   -0.01065
AFIX  43
H9    2    0.335530    0.621912    0.440174    11.00000   -1.20000
AFIX   0
C10   1    0.208666    0.541566    0.038216    11.00000    0.01993    0.02280 =
         0.01902   -0.00133   -0.00677   -0.00767
C11   1    0.285370    0.637199   -0.057545    11.00000    0.02095    0.02202 =
         0.02095    0.00091   -0.00774   -0.00929
C12   1    0.408082    0.552343   -0.162164    11.00000    0.02446    0.02620 =
         0.02120    0.00052   -0.00551   -0.01035
AFIX  43
H12   2    0.461659    0.615996   -0.226374    11.00000   -1.20000
AFIX   0
C13   1    0.452425    0.376317   -0.173220    11.00000    0.02837    0.02721 =
         0.02172   -0.00449   -0.00294   -0.00788
AFIX  43
H13   2    0.537187    0.318839   -0.244248    11.00000   -1.20000
AFIX   0
C14   1    0.371939    0.284146   -0.079529    11.00000    0.02985    0.02056 =
         0.02641   -0.00304   -0.00793   -0.00817
AFIX  43
H14   2    0.400580    0.163778   -0.087781    11.00000   -1.20000
AFIX   0
C15   1    0.250489    0.365197    0.025790    11.00000    0.02644    0.02241 =
         0.02194    0.00151   -0.00707   -0.01110
AFIX  43
H15   2    0.196214    0.300817    0.089013    11.00000   -1.20000
AFIX   0
C16   1    0.238536    0.824700   -0.047128    11.00000    0.02960    0.02338 =
         0.02455   -0.00008   -0.00869   -0.01061
AFIX  43
H16   2    0.162703    0.876274    0.027825    11.00000   -1.20000
AFIX   0
O1    3    0.026812    0.676834    0.399792    11.00000    0.02001    0.03021 =
         0.02050   -0.00606   -0.00340   -0.00886
O2    3    0.095622    0.631376    0.138969    11.00000    0.02836    0.02122 =
         0.01873   -0.00153   -0.00161   -0.01067
O3    3    0.426240    0.707664    0.545850    11.00000    0.02513    0.03579 =
         0.03609    0.00246   -0.01036   -0.01473
O4    3    0.290481    0.917836   -0.128078    11.00000    0.04437    0.02634 =
         0.03359    0.00511   -0.00864   -0.01905
HKLF 4
REM  NCS-3
REM R1 =  0.0394 for    2862 Fo > 4sig(Fo)  and  0.0407 for all    2969 data
REM    182 parameters refined using      0 restraints
END
WGHT      0.0396      0.2054
REM Highest difference peak  0.341,  deepest hole -0.191,  1-sigma level  0.042
Q1    1  -0.0451  0.6054  0.2870  11.00000  0.05    0.34
Q2    1   0.1821  0.7455  0.5408  11.00000  0.05    0.28
Q3    1   0.0663  0.7981  0.6172  11.00000  0.05    0.26
Q4    1   0.0319  0.7654  0.5417  11.00000  0.05    0.25
Q5    1   0.2100  0.4650  0.0205  11.00000  0.05    0.23
;
