# Supplementary material for: 2,2′-[Ethane-1,2-diylbis(­oxy)]dibenz­alde­hyde
Source: Acta Crystallogr Sect E Struct Rep Online. 2013 Jul 13;69(Pt 8):o1260. doi: 10.1107/S1600536813019156 (PMC3793757; doi:10.1107/S1600536813019156)
Supplement: Supplementary file 2 [file e-69-o1260-Isup2.hkl]

#
# h,k,l, Fc-squared, Fo-squared, sigma(Fo-squared), status flag
#
data_I
_shelx_title ' NCS-3'
_shelx_refln_list_code          4
_shelx_F_calc_maximum       97.46
_exptl_crystal_F_000       284.00
_reflns_d_resolution_high  0.7704

loop_
 _space_group_symop_operation_xyz
 'x, y, z'
 '-x, -y, -z'

_cell_length_a     7.7571
_cell_length_b     8.3277
_cell_length_c    11.2965
_cell_angle_alpha  82.283
_cell_angle_beta   75.839
_cell_angle_gamma  66.823

_shelx_F_squared_multiplier     1.000

loop_
 _refln_index_h
 _refln_index_k
 _refln_index_l
 _refln_F_squared_calc
 _refln_F_squared_meas
 _refln_F_squared_sigma
 _refln_observed_status
   1   0   0       1108.84       1001.65         3.19 o
   2   0   0         52.34         48.19         1.35 o
   3   0   0        404.96        397.29         2.79 o
   4   0   0        230.21        236.43         2.31 o
   5   0   0          0.74          0.49         0.05 o
   6   0   0        170.50        160.47         4.62 o
   7   0   0         66.40         66.57         7.13 o
   8   0   0          0.03          0.16         0.21 o
   9   0   0          4.21          4.19         0.49 o
  -8   1   0         22.77         19.31         4.27 o
  -7   1   0          3.32          3.40         0.71 o
  -6   1   0         76.00         72.47         2.09 o
  -5   1   0        191.44        194.93         2.53 o
  -4   1   0         53.27         54.60         2.69 o
  -3   1   0         70.02         72.78         3.44 o
  -2   1   0        726.61        733.14         4.18 o
  -1   1   0        219.44        197.87         1.46 o
   1   1   0        266.83        254.41         1.30 o
   2   1   0        990.05        919.60        18.64 o
   3   1   0        129.70        124.63         1.04 o
   4   1   0        184.89        190.58         4.69 o
   5   1   0          8.39          7.17         0.89 o
   6   1   0          0.66          1.20         0.18 o
   7   1   0          6.40          6.57         0.54 o
   8   1   0         11.00         10.18         0.71 o
   9   1   0        116.05        155.07        21.44 o
  -8   2   0         16.84         15.27         3.16 o
  -7   2   0         31.89         32.91         2.29 o
  -6   2   0         54.45         45.17         2.97 o
  -5   2   0         12.67         10.49         0.53 o
  -4   2   0         25.36         24.87         1.02 o
  -3   2   0          3.95         10.44         0.44 o
  -2   2   0        258.83        261.58         2.29 o
  -1   2   0         47.48         44.42         1.41 o
   0   2   0        530.43        524.36         5.22 o
   1   2   0        221.14        216.01         1.49 o
   2   2   0        110.15        122.29         2.67 o
   3   2   0        261.52        235.69         1.71 o
   4   2   0          0.02          0.22         0.10 o
   5   2   0          5.88          8.35         0.64 o
   6   2   0         73.31         68.62         5.17 o
   7   2   0          0.31          0.21         0.13 o
   8   2   0         48.75         53.74         3.48 o
   9   2   0         17.56         17.83         1.18 o
  -7   3   0         33.35         26.79         3.48 o
  -6   3   0         64.77         53.43         3.92 o
  -5   3   0         96.41         89.69         4.52 o
  -4   3   0        172.48        162.79         6.37 o
  -3   3   0          0.04          0.26         0.08 o
  -2   3   0         17.35         18.76         1.06 o
  -1   3   0        161.16        153.71         2.64 o
   0   3   0        784.48        783.29         5.91 o
   1   3   0         25.68         34.21         2.44 o
   2   3   0         34.59         30.24         1.63 o
   3   3   0         27.87         26.53         1.03 o
   4   3   0         12.48         15.91         1.78 o
   5   3   0        238.93        252.61        19.51 o
   6   3   0        109.21        107.90         7.21 o
   7   3   0        122.12        130.01         7.56 o
   8   3   0          0.18         -0.03         0.53 o
   9   3   0          0.56          0.68         0.22 o
  -7   4   0         41.59         28.63         5.43 o
  -6   4   0         35.77         33.33         3.08 o
  -5   4   0          5.11          7.77         0.50 o
  -4   4   0        168.70        167.32         6.74 o
  -3   4   0          1.08          1.24         0.22 o
  -2   4   0        221.89        213.76         4.22 o
  -1   4   0          3.43          6.01         0.30 o
   0   4   0        374.30        379.01         3.52 o
   1   4   0         86.80         85.75         3.74 o
   2   4   0          0.08          0.63         0.09 o
   3   4   0          3.37          4.76         0.29 o
   4   4   0          0.63          1.15         0.13 o
   5   4   0        669.40        698.05         6.54 o
   6   4   0          4.59          3.84         0.22 o
   7   4   0         31.90         31.85         2.18 o
   8   4   0          8.40          8.84         0.84 o
   9   4   0          0.57          1.37         0.29 o
  -6   5   0         18.77         14.58         1.39 o
  -5   5   0         26.77         24.82         1.87 o
  -4   5   0         76.26         80.60         2.62 o
  -3   5   0         62.67         64.91         2.02 o
  -2   5   0         11.25         13.58         0.47 o
  -1   5   0          9.34         11.51         0.45 o
   0   5   0        111.79        104.87         4.89 o
   1   5   0         28.45         31.51         1.39 o
   2   5   0        111.65        114.82         4.36 o
   3   5   0        490.87        473.97         7.17 o
   4   5   0        352.96        358.22         8.04 o
   5   5   0          1.16          1.42         0.10 o
   6   5   0         77.61         78.90         2.28 o
   7   5   0        364.26        378.36        16.81 o
   8   5   0         30.46         28.20         1.74 o
   9   5   0          0.55          0.74         0.25 o
  -5   6   0         36.81         32.17         2.67 o
  -4   6   0          2.22          3.18         0.58 o
  -3   6   0          0.49          0.87         0.19 o
  -2   6   0         16.59         17.03         0.58 o
  -1   6   0        135.54        127.39         4.86 o
   0   6   0         29.14         26.75         0.97 o
   1   6   0          1.62          3.30         0.18 o
   2   6   0         24.77         26.94         1.03 o
   3   6   0         26.41         27.15         1.05 o
   4   6   0        305.06        279.42        17.55 o
   5   6   0         55.33         56.12         1.85 o
   6   6   0         56.96         64.02         2.98 o
   7   6   0        212.82        231.96         6.16 o
   8   6   0         20.42         20.24         1.43 o
   9   6   0         20.35         21.68         1.70 o
  -4   7   0          2.70          2.68         0.55 o
  -3   7   0          1.95          1.96         0.24 o
  -2   7   0         50.48         51.07         2.10 o
  -1   7   0         89.94         82.63         2.28 o
   0   7   0         72.21         63.54         2.15 o
   1   7   0         68.47         78.80         3.53 o
   2   7   0          1.92          2.96         0.39 o
   3   7   0          0.41          0.89         0.19 o
   4   7   0         45.38         41.19         1.64 o
   5   7   0        894.09        872.54        23.05 o
   6   7   0        127.11        130.63         4.27 o
   7   7   0          7.22          7.64         1.25 o
   8   7   0         14.90         13.08         4.81 o
   9   7   0         11.91         12.01         1.00 o
  -3   8   0          3.66          3.66         0.26 o
  -2   8   0         20.89         21.67         0.94 o
  -1   8   0         81.55         77.11         3.29 o
   0   8   0         14.29         14.67         0.68 o
   1   8   0         14.95         11.60         0.82 o
   2   8   0         35.22         35.09         1.23 o
   3   8   0          1.14          1.10         0.14 o
   4   8   0          4.55          5.00         0.40 o
   5   8   0          6.94          6.49         0.35 o
   6   8   0         33.63         32.90         1.55 o
   7   8   0         23.65         22.43         1.46 o
   8   8   0          1.55          1.25         0.21 o
  -1   9   0        113.18        116.88         3.85 o
   0   9   0          0.01          0.78         0.17 o
   1   9   0         35.68         32.90         1.48 o
   2   9   0        164.51        165.46         5.45 o
   3   9   0         53.83         50.02         1.83 o
   4   9   0          1.71          2.13         0.20 o
   5   9   0         10.65         11.61         0.81 o
   6   9   0         22.90         22.30         1.34 o
   7   9   0          1.22          1.69         0.24 o
   1  10   0         29.42         30.05         1.91 o
   2  10   0          0.69          0.42         0.33 o
   3  10   0         15.81         20.55         1.10 o
   4  10   0         10.43         14.49         1.79 o
   5  10   0          5.39          6.54         0.44 o
   6  10   0         13.58         14.53         0.97 o
  -6 -10   1         27.93         26.28         1.53 o
  -5 -10   1          0.68          0.50         0.17 o
  -4 -10   1         59.91         67.87         3.27 o
  -3 -10   1         20.33         24.76         1.32 o
  -2 -10   1          4.90          6.96         0.47 o
  -1 -10   1         15.70         16.49         0.96 o
  -7  -9   1         25.89         26.65         1.67 o
  -6  -9   1         31.21         32.62         1.76 o
  -5  -9   1         89.40         89.98         3.90 o
  -4  -9   1          0.03          0.58         0.15 o
  -3  -9   1          3.14          3.91         0.28 o
  -2  -9   1         61.24         58.61         1.85 o
  -1  -9   1         37.32         34.18         1.25 o
   0  -9   1         68.80         69.42         2.81 o
   1  -9   1         24.56         23.33         1.26 o
  -8  -8   1         39.84         34.03         6.61 o
  -7  -8   1         29.73         30.19         2.01 o
  -6  -8   1          0.58          0.56         0.09 o
  -5  -8   1         17.67         17.47         0.73 o
  -4  -8   1          0.43          0.73         0.21 o
  -3  -8   1         23.12         23.76         0.84 o
  -2  -8   1         45.97         49.53         1.53 o
  -1  -8   1          1.14          1.70         0.27 o
   0  -8   1         57.99         61.23         2.15 o
   1  -8   1         57.85         51.66         1.63 o
   2  -8   1          6.98          6.47         0.58 o
   3  -8   1          2.00          2.52         0.24 o
  -9  -7   1          1.15          1.44         0.35 o
  -8  -7   1        122.05        120.90         9.23 o
  -7  -7   1        206.08        221.73         9.60 o
  -6  -7   1          0.26          0.35         0.14 o
  -5  -7   1         23.58         23.92         1.27 o
  -4  -7   1        597.29        606.58         7.17 o
  -3  -7   1        366.65        361.19         7.44 o
  -2  -7   1         18.91         20.20         1.06 o
  -1  -7   1          0.20          0.56         0.10 o
   0  -7   1         40.31         42.95         1.45 o
   1  -7   1         27.24         23.56         1.10 o
   2  -7   1          0.22          0.92         0.17 o
   3  -7   1          0.14          0.18         0.19 o
   4  -7   1          8.50          8.77         0.59 o
  -9  -6   1          7.99          7.89         1.07 o
  -8  -6   1        135.57        157.35        10.93 o
  -7  -6   1         28.38         28.39         3.26 o
  -6  -6   1         29.48         30.73         1.59 o
  -5  -6   1         29.10         29.01         1.15 o
  -4  -6   1        194.35        174.88         7.16 o
  -3  -6   1         60.71         61.84         3.33 o
  -2  -6   1        244.94        226.50        13.76 o
  -1  -6   1        139.01        138.99         5.55 o
   0  -6   1          6.09          5.69         0.24 o
   1  -6   1          0.00          0.37         0.14 o
   2  -6   1          0.00          0.18         0.15 o
   3  -6   1         17.23         17.67         0.65 o
   4  -6   1          9.73         11.39         0.80 o
   5  -6   1          1.99          1.11         0.19 o
  -9  -5   1          2.09          2.56         0.40 o
  -8  -5   1          2.99          3.69         0.55 o
  -7  -5   1        324.92        348.59         4.51 o
  -6  -5   1          8.04          8.14         0.58 o
  -5  -5   1         41.50         41.64         1.58 o
  -4  -5   1          1.26          1.14         0.16 o
  -3  -5   1         19.89         18.35         0.77 o
  -2  -5   1          3.61          1.63         0.20 o
  -1  -5   1          0.04          0.70         0.18 o
   0  -5   1        529.02        517.65         8.56 o
   1  -5   1         47.30         52.36         1.83 o
   2  -5   1         12.52         13.04         0.45 o
   3  -5   1         19.25         18.97         0.77 o
   4  -5   1         14.82         14.92         0.78 o
   5  -5   1         39.71         35.98         1.95 o
   6  -5   1         59.01         45.78         4.39 o
  -9  -4   1          0.88          1.68         0.28 o
  -8  -4   1          0.05          0.55         0.19 o
  -7  -4   1         52.92         59.98         1.44 o
  -6  -4   1          2.50          2.59         0.26 o
  -5  -4   1          3.62          4.68         0.35 o
  -4  -4   1        181.97        200.03         3.48 o
  -3  -4   1          2.63          3.22         0.26 o
  -2  -4   1         33.69         33.42         1.46 o
  -1  -4   1        202.60        186.07         2.94 o
   0  -4   1        187.16        191.56         5.10 o
   1  -4   1         54.39         67.94         4.89 o
   2  -4   1        171.21        172.61         5.59 o
   3  -4   1          6.10          3.92         0.20 o
   4  -4   1          2.60          3.48         0.16 o
   5  -4   1        100.39         89.05         4.88 o
   6  -4   1        332.39        353.34         4.30 o
   7  -4   1          4.46          3.84         0.41 o
  -9  -3   1        242.09        294.32        18.98 o
  -8  -3   1         46.87         48.15         2.79 o
  -7  -3   1          6.44          7.26         0.59 o
  -6  -3   1         18.71         18.90         0.88 o
  -5  -3   1        130.88        136.28         7.64 o
  -4  -3   1         38.73         41.94         3.07 o
  -3  -3   1        281.63        303.74         2.85 o
  -2  -3   1        480.28        469.83         2.92 o
  -1  -3   1       1166.69       1171.31        10.51 o
   0  -3   1        120.23        128.19         1.86 o
   1  -3   1       1079.00       1094.18         5.57 o
   2  -3   1        292.84        303.59         6.03 o
   3  -3   1          0.42          0.72         0.15 o
   4  -3   1         19.00         20.39         0.74 o
   5  -3   1         22.47         22.52         0.85 o
   6  -3   1          0.10          0.54         0.11 o
   7  -3   1          3.38          2.12         0.41 o
  -9  -2   1        102.80        112.30         6.34 o
  -8  -2   1          5.78          7.83         0.60 o
  -7  -2   1         39.26         41.46         2.41 o
  -6  -2   1         23.21         22.58         2.27 o
  -5  -2   1          0.74          1.70         0.22 o
  -4  -2   1         18.42         21.24         1.30 o
  -3  -2   1         54.74         57.74         1.29 o
  -2  -2   1         95.07         95.09         2.21 o
  -1  -2   1       7264.16       7574.03        32.03 o
   0  -2   1       9497.75      10276.23       113.41 o
   1  -2   1          4.43          5.82         0.27 o
   2  -2   1        870.25        887.01         4.75 o
   3  -2   1        419.88        423.44         3.94 o
   4  -2   1        111.57        116.13         4.19 o
   5  -2   1         69.62         65.71         2.95 o
   6  -2   1          7.54          6.53         0.49 o
   7  -2   1          0.47          0.50         0.16 o
   8  -2   1         23.67         28.20         3.56 o
  -9  -1   1         23.56         19.99         1.91 o
  -8  -1   1          9.37         11.64         1.70 o
  -7  -1   1          2.51          1.59         0.20 o
  -6  -1   1          7.36          8.59         0.65 o
  -5  -1   1         30.27         27.02         0.58 o
  -4  -1   1         27.10         30.04         0.95 o
  -3  -1   1         83.75         83.32         1.04 o
  -2  -1   1         19.00         17.30         0.73 o
  -1  -1   1         27.35         24.21         1.08 o
   0  -1   1        936.87        829.89         5.05 o
   1  -1   1        810.05        783.34         3.45 o
   2  -1   1        423.39        386.88         2.20 o
   3  -1   1        586.21        593.55         4.50 o
   4  -1   1        152.49        155.18         3.04 o
   5  -1   1          1.18          0.38         0.06 o
   6  -1   1         58.81         62.72         1.67 o
   7  -1   1         65.07         69.08         1.04 o
   8  -1   1          1.82          2.91         0.54 o
  -8   0   1         27.72         33.88         1.76 o
  -7   0   1          0.26          0.32         0.30 o
  -6   0   1          0.23          0.16         0.06 o
  -5   0   1         12.24         12.56         0.91 o
  -4   0   1         18.30         18.19         1.42 o
  -3   0   1        515.48        516.09         4.98 o
  -2   0   1        210.13        189.18         1.64 o
  -1   0   1       1306.66       1178.69        12.07 o
   1   0   1        651.23        577.43         2.21 o
   2   0   1       4636.07       4843.89        29.18 o
   3   0   1          0.18          0.29         0.06 o
   4   0   1          6.02          5.26         0.29 o
   5   0   1         20.57         19.63         0.53 o
   6   0   1         49.44         56.48         5.30 o
   7   0   1         62.10         63.19         5.50 o
   8   0   1         13.83         14.53         2.19 o
   9   0   1          5.39          4.21         1.16 o
  -8   1   1         16.56         12.38         2.35 o
  -7   1   1          1.36          1.53         0.31 o
  -6   1   1          0.07          0.93         0.12 o
  -5   1   1         30.04         32.04         1.42 o
  -4   1   1        501.27        509.28         5.56 o
  -3   1   1        524.13        536.67         4.13 o
  -2   1   1         30.72         20.03         0.97 o
  -1   1   1         87.38         82.85         0.91 o
   0   1   1        935.89        852.88         5.20 o
   1   1   1          2.08          4.05         0.31 o
   2   1   1       4771.00       4721.46        40.96 o
   3   1   1        596.52        601.68         6.88 o
   4   1   1        144.13        133.43        12.81 o
   5   1   1          5.27          3.15         0.36 o
   6   1   1        145.80        139.17        15.00 o
   7   1   1          3.98          3.94         0.59 o
   8   1   1          3.15          2.17         0.37 o
   9   1   1         36.29         52.68         5.76 o
  -8   2   1         50.73         52.34         6.94 o
  -7   2   1          0.80          0.20         0.08 o
  -6   2   1         43.20         28.64         2.39 o
  -5   2   1         23.06         17.88         1.04 o
  -4   2   1          0.19          0.24         0.14 o
  -3   2   1        186.48        183.69         3.51 o
  -2   2   1        749.09        751.09         4.78 o
  -1   2   1        514.86        487.82         2.45 o
   0   2   1        284.83        257.50         1.57 o
   1   2   1          9.04          9.36         0.40 o
   2   2   1        786.80        759.30         8.21 o
   3   2   1        626.50        633.63         8.46 o
   4   2   1          0.22          0.36         0.17 o
   5   2   1        653.13        657.56        10.54 o
   6   2   1         11.67         11.43         0.82 o
   7   2   1         11.23         11.13         0.75 o
   8   2   1          6.32          6.65         0.67 o
   9   2   1         22.47         26.36         1.96 o
  -7   3   1          1.61          1.61         0.42 o
  -6   3   1          3.57          2.71         0.28 o
  -5   3   1          6.90          8.29         0.58 o
  -4   3   1          2.44          1.86         0.12 o
  -3   3   1         20.54         19.32         0.71 o
  -2   3   1        457.38        453.58         4.44 o
  -1   3   1        144.16        139.52         2.14 o
   0   3   1        381.31        320.34         2.43 o
   1   3   1       1373.34       1441.50         5.97 o
   2   3   1        101.09        105.82         2.29 o
   3   3   1        165.15        157.09         3.29 o
   4   3   1         42.18         42.91         2.67 o
   5   3   1        147.80        146.53         9.26 o
   6   3   1        378.76        375.30         8.02 o
   7   3   1        265.55        246.88        14.80 o
   8   3   1          1.79          2.55         0.39 o
   9   3   1         16.37         18.23         2.07 o
  -6   4   1         28.51         20.83         2.06 o
  -5   4   1        258.53        274.57         3.43 o
  -4   4   1        158.02        159.13         8.19 o
  -3   4   1          8.73          8.41         0.33 o
  -2   4   1          0.78          0.68         0.08 o
  -1   4   1        225.12        226.61         4.99 o
   0   4   1        398.03        409.36         3.66 o
   1   4   1        271.07        278.94         7.36 o
   2   4   1        686.56        689.27         5.39 o
   3   4   1          1.23          1.15         0.11 o
   4   4   1         20.80         23.56         1.44 o
   5   4   1          0.68          0.34         0.07 o
   6   4   1         92.62         96.65         5.76 o
   7   4   1        454.12        472.99         6.48 o
   8   4   1          1.84          2.34         0.25 o
   9   4   1          1.60          2.11         0.27 o
  -6   5   1          4.30          3.96         0.45 o
  -5   5   1          0.05          0.09         0.13 o
  -4   5   1        203.45        223.18        12.63 o
  -3   5   1         57.30         57.35         1.91 o
  -2   5   1          8.42          8.46         0.36 o
  -1   5   1          6.23          5.79         0.33 o
   0   5   1         15.34         15.83         0.62 o
   1   5   1         36.32         34.19         1.29 o
   2   5   1          4.38          6.33         0.25 o
   3   5   1         12.98         14.54         0.71 o
   4   5   1        259.98        285.95         4.16 o
   5   5   1        345.03        345.31         3.71 o
   6   5   1         73.15         72.89         1.54 o
   7   5   1        378.42        389.97         7.88 o
   8   5   1         79.62         82.37         5.92 o
   9   5   1         28.46         29.41         2.29 o
  -5   6   1          0.12          0.54         0.13 o
  -4   6   1         59.17         61.02         4.55 o
  -3   6   1         58.72         63.81         3.53 o
  -2   6   1         42.32         47.68         1.53 o
  -1   6   1         23.74         24.71         0.81 o
   0   6   1          4.32          4.24         0.22 o
   1   6   1          3.63          5.21         0.22 o
   2   6   1         25.48         23.25         0.80 o
   3   6   1          0.14          0.19         0.15 o
   4   6   1         12.77         13.60         0.49 o
   5   6   1         25.40         24.84         0.92 o
   6   6   1        301.91        298.56         6.05 o
   7   6   1          3.27          2.04         0.45 o
   8   6   1          5.63          5.59         0.56 o
   9   6   1          2.66          2.70         0.53 o
  -4   7   1          6.61          7.83         0.97 o
  -3   7   1         35.47         37.68         6.82 o
  -2   7   1         67.90         69.14         1.92 o
  -1   7   1         30.21         34.05         1.24 o
   0   7   1         16.32         13.28         0.52 o
   1   7   1        312.23        285.88        17.58 o
   2   7   1        177.85        184.53         6.23 o
   3   7   1         57.05         57.69         1.92 o
   4   7   1        150.82        158.34         5.55 o
   5   7   1         18.61         16.63         0.67 o
   6   7   1        268.00        265.94         5.34 o
   7   7   1        173.60        189.93         3.20 o
   8   7   1          0.13          0.42         0.23 o
   9   7   1          5.90          5.55         0.61 o
  -3   8   1         38.63         38.51         2.92 o
  -2   8   1         50.74         51.64         2.53 o
  -1   8   1         20.60         23.53         1.44 o
   0   8   1          2.38          1.73         0.16 o
   1   8   1        108.09         96.18         3.37 o
   2   8   1          3.37          3.57         0.38 o
   3   8   1          1.89          2.75         0.21 o
   4   8   1          2.75          2.90         0.22 o
   5   8   1         53.44         54.76         2.04 o
   6   8   1          1.91          1.46         0.14 o
   7   8   1        109.22        106.38         5.84 o
   8   8   1         12.58          8.61         1.44 o
  -1   9   1        119.21        122.00         4.06 o
   0   9   1          3.98          3.73         0.34 o
   1   9   1          1.53          1.25         0.23 o
   2   9   1          0.17          0.63         0.13 o
   3   9   1          7.51          7.68         0.38 o
   4   9   1         16.63         16.10         0.65 o
   5   9   1          3.45          2.98         0.32 o
   6   9   1          4.57          4.96         0.38 o
   7   9   1          6.86          6.62         0.91 o
   8   9   1          4.01          3.82         0.53 o
   1  10   1          2.71          2.28         0.26 o
   2  10   1         44.25         41.86         4.14 o
   3  10   1          9.56         12.30         1.84 o
   4  10   1          8.28         10.34         1.57 o
   5  10   1         27.76         31.39         1.95 o
   6  10   1         16.03         16.04         1.04 o
  -5 -10   2          0.95          0.69         0.29 o
  -4 -10   2         78.08         78.46         4.05 o
  -3 -10   2          0.00          0.86         0.21 o
  -2 -10   2         33.04         44.96         2.22 o
  -1 -10   2          0.00          1.01         0.22 o
  -7  -9   2          0.64          0.26         0.17 o
  -6  -9   2          0.00          0.50         0.17 o
  -5  -9   2         79.42         73.83         3.15 o
  -4  -9   2         36.33         34.92         1.22 o
  -3  -9   2         17.16         20.08         0.80 o
  -2  -9   2          2.91          2.22         0.24 o
  -1  -9   2          2.70          3.77         0.32 o
   0  -9   2         19.81         22.48         1.10 o
   1  -9   2          9.62         10.39         0.62 o
  -8  -8   2        103.41        112.18         5.06 o
  -7  -8   2          0.16          0.41         0.12 o
  -6  -8   2         15.01         13.74         0.70 o
  -5  -8   2         13.05         14.38         0.58 o
  -4  -8   2         23.52         22.43         1.05 o
  -3  -8   2          0.64          1.19         0.20 o
  -2  -8   2          3.05          3.38         0.97 o
  -1  -8   2        107.62        107.11         3.15 o
   0  -8   2         43.94         43.27         1.29 o
   1  -8   2          1.82          1.18         0.17 o
   2  -8   2          0.55          0.84         0.22 o
   3  -8   2         14.69         13.65         0.78 o
  -8  -7   2         82.54         86.77         6.05 o
  -7  -7   2        163.01        181.56        12.05 o
  -6  -7   2         21.59         21.90         1.19 o
  -5  -7   2         71.30         74.40         3.15 o
  -4  -7   2          5.64          4.75         0.22 o
  -3  -7   2        171.18        166.80         7.30 o
  -2  -7   2         29.09         30.11         2.70 o
  -1  -7   2         55.13         56.35         2.14 o
   0  -7   2         56.66         60.07         1.87 o
   1  -7   2         74.57         74.13         2.20 o
   2  -7   2         39.43         39.48         1.37 o
   3  -7   2         30.81         30.25         1.38 o
   4  -7   2         21.21         19.82         1.38 o
  -9  -6   2          9.84         10.96         1.42 o
  -8  -6   2         25.75         25.40         2.38 o
  -7  -6   2          0.30          0.14         0.21 o
  -6  -6   2         66.67         64.86         2.25 o
  -5  -6   2          0.74          1.03         0.11 o
  -4  -6   2        388.50        380.85         4.39 o
  -3  -6   2        108.37        106.85         3.80 o
  -2  -6   2        370.87        336.32         8.48 o
  -1  -6   2          1.96          2.65         0.19 o
   0  -6   2         25.51         27.17         1.18 o
   1  -6   2        116.05        115.74         4.93 o
   2  -6   2        138.93        149.22         5.11 o
   3  -6   2          0.34          0.28         0.13 o
   4  -6   2         33.63         33.86         1.48 o
   5  -6   2         71.80         66.04         4.11 o
  -9  -5   2          3.11          3.30         0.41 o
  -8  -5   2          0.43          0.56         0.48 o
  -7  -5   2         75.53         88.89         2.93 o
  -6  -5   2         36.13         40.85         4.26 o
  -5  -5   2         60.48         57.92         2.02 o
  -4  -5   2         63.91         63.99         2.06 o
  -3  -5   2         55.62         50.49         1.39 o
  -2  -5   2        158.73        152.25         7.39 o
  -1  -5   2        395.21        400.01         7.28 o
   0  -5   2         16.86         16.50         0.65 o
   1  -5   2         12.77         16.10         0.92 o
   2  -5   2         12.90         16.04         0.63 o
   3  -5   2         23.09         22.91         0.81 o
   4  -5   2          0.01          0.36         0.18 o
   5  -5   2         10.41          9.67         0.88 o
   6  -5   2         17.34         16.06         1.54 o
  -9  -4   2          3.47          3.08         0.51 o
  -8  -4   2         44.88         45.29         2.43 o
  -7  -4   2         16.28         15.72         1.56 o
  -6  -4   2         75.85         82.07         2.17 o
  -5  -4   2          2.15          2.46         0.23 o
  -4  -4   2          0.43          0.61         0.14 o
  -3  -4   2          4.53          9.42         0.47 o
  -2  -4   2          0.10          0.19         0.09 o
  -1  -4   2        925.32        946.88         7.14 o
   0  -4   2         62.23         61.59         2.84 o
   1  -4   2         62.30         69.79         3.69 o
   2  -4   2        802.45        845.83         8.71 o
   3  -4   2         27.98         32.12         1.16 o
   4  -4   2          0.17          0.63         0.13 o
   5  -4   2         70.23         69.55         2.30 o
   6  -4   2         50.89         46.62         3.59 o
   7  -4   2         82.48         82.92        12.50 o
  -9  -3   2         49.06         45.75         2.76 o
  -8  -3   2         26.91         29.59         1.58 o
  -7  -3   2         18.09         18.74         2.28 o
  -6  -3   2         12.21          9.59         0.65 o
  -5  -3   2         18.78         18.87         1.01 o
  -4  -3   2         47.38         47.20         1.90 o
  -3  -3   2        684.64        752.48         6.54 o
  -2  -3   2        114.90        104.52         4.38 o
  -1  -3   2        281.15        270.25         2.22 o
   0  -3   2         22.43         22.86         1.00 o
   1  -3   2        747.86        717.23         5.58 o
   2  -3   2         55.87         60.63         3.49 o
   3  -3   2        494.75        503.15         6.71 o
   4  -3   2          7.71          5.65         0.25 o
   5  -3   2         18.09         18.07         0.77 o
   6  -3   2          0.04          0.24         0.19 o
   7  -3   2        128.61        119.62        12.37 o
  -9  -2   2        120.00        132.19         8.70 o
  -8  -2   2         17.56         17.60         1.85 o
  -7  -2   2        121.25        126.38         6.17 o
  -6  -2   2        157.19        154.19         4.94 o
  -5  -2   2        158.76        153.97         8.53 o
  -4  -2   2        181.95        193.48         6.40 o
  -3  -2   2       1333.19       1413.85         9.38 o
  -2  -2   2         16.10         15.55         0.58 o
  -1  -2   2       1787.63       1785.11        12.78 o
   0  -2   2       4621.04       4647.43        20.55 o
   1  -2   2         81.63         73.06         1.79 o
   2  -2   2        313.21        292.64         2.96 o
   3  -2   2         84.19         87.58         5.61 o
   4  -2   2         14.92         16.32         0.63 o
   5  -2   2          1.23          1.21         0.10 o
   6  -2   2        100.67        104.52         1.95 o
   7  -2   2         32.73         28.07         3.91 o
   8  -2   2          0.08          0.85         0.19 o
  -8  -1   2         66.81         76.09         5.30 o
  -7  -1   2         40.34         45.04         2.32 o
  -6  -1   2          5.51          4.64         0.21 o
  -5  -1   2          9.42          9.91         0.47 o
  -4  -1   2          1.87          2.31         0.12 o
  -3  -1   2        739.20        779.30         6.27 o
  -2  -1   2          2.84          1.80         0.18 o
  -1  -1   2          4.72          3.50         0.16 o
   0  -1   2        619.39        646.41         4.31 o
   1  -1   2        569.09        536.00         2.58 o
   2  -1   2        634.13        618.75         3.04 o
   3  -1   2         64.68         65.61         3.10 o
   4  -1   2        326.81        302.03         3.65 o
   5  -1   2          0.25          0.61         0.07 o
   6  -1   2         38.96         37.68         2.59 o
   7  -1   2          3.01          2.53         0.44 o
   8  -1   2          3.52          5.37         1.31 o
  -8   0   2         78.67         83.30         6.24 o
  -7   0   2         88.52         83.35         3.94 o
  -6   0   2        102.21         95.46         1.55 o
  -5   0   2         11.60         13.09         0.63 o
  -4   0   2         83.09         92.38         4.04 o
  -3   0   2        817.68        861.89         8.04 o
  -2   0   2        136.38        133.38         1.79 o
  -1   0   2       1150.00       1145.37        22.49 o
   0   0   2       1613.67       1522.81        10.41 o
   1   0   2        223.53        224.28         1.38 o
   2   0   2       7383.56       7856.34        37.18 o
   3   0   2        131.13        132.72         1.95 o
   4   0   2        248.15        240.10         2.49 o
   5   0   2         32.50         31.39         0.78 o
   6   0   2        151.69        152.99         8.26 o
   7   0   2          0.20          1.12         0.24 o
   8   0   2         67.56         66.42         6.92 o
   9   0   2         11.65         13.35         2.54 o
  -8   1   2         22.60         24.38         3.54 o
  -7   1   2          0.82          0.83         0.16 o
  -6   1   2         72.67         73.58         3.67 o
  -5   1   2          3.77          2.41         0.18 o
  -4   1   2        158.30        164.73         5.69 o
  -3   1   2         55.82         66.25         3.15 o
  -2   1   2        623.24        615.51         7.36 o
  -1   1   2       2114.06       1928.00        12.62 o
   0   1   2          4.26          5.38         0.31 o
   1   1   2       1597.97       1454.94         5.08 o
   2   1   2       2853.20       2771.18        12.54 o
   3   1   2        402.93        388.16         4.03 o
   4   1   2        172.19        176.33         4.38 o
   5   1   2          1.55          0.50         0.27 o
   6   1   2        714.34        725.92        12.05 o
   7   1   2         73.06         77.33        10.23 o
   8   1   2          4.62          4.80         0.84 o
   9   1   2         18.78         21.93         2.87 o
  -7   2   2         11.45         10.85         1.88 o
  -6   2   2         85.76         69.63         5.76 o
  -5   2   2         33.85         24.12         2.38 o
  -4   2   2         31.77         32.95         1.60 o
  -3   2   2         27.37         31.83         1.39 o
  -2   2   2         85.77         92.76         2.64 o
  -1   2   2         20.40         18.55         0.89 o
   0   2   2       1946.31       1850.43        12.40 o
   1   2   2        426.05        421.24         5.52 o
   2   2   2          6.52          9.83         0.71 o
   3   2   2          0.23          0.40         0.04 o
   4   2   2          0.67          2.09         0.20 o
   5   2   2          1.92          2.28         0.32 o
   6   2   2         10.84          9.45         0.95 o
   7   2   2        149.84        156.02        16.00 o
   8   2   2         12.28         12.84         0.85 o
   9   2   2         28.95         33.42         2.23 o
  -7   3   2         38.03         29.22         8.46 o
  -6   3   2          1.42          1.03         0.19 o
  -5   3   2          8.21          6.63         0.60 o
  -4   3   2          9.84         10.31         0.61 o
  -3   3   2        152.42        143.24         4.03 o
  -2   3   2        168.64        154.13         3.23 o
  -1   3   2        196.35        170.29         2.85 o
   0   3   2          0.65          0.86         0.10 o
   1   3   2         88.01         83.20         1.63 o
   2   3   2        296.53        268.63         3.00 o
   3   3   2         87.25         94.32         4.34 o
   4   3   2        327.42        369.79         4.51 o
   5   3   2          9.24          8.17         0.47 o
   6   3   2        283.05        286.26        15.11 o
   7   3   2        777.18        817.98        22.43 o
   8   3   2         31.36         32.03         1.59 o
   9   3   2         18.37         21.52         1.35 o
  -6   4   2          0.18          0.25         0.13 o
  -5   4   2         14.08         14.27         1.05 o
  -4   4   2        279.65        293.03         6.86 o
  -3   4   2        235.56        231.69         3.04 o
  -2   4   2         48.22         47.98         1.87 o
  -1   4   2        328.90        295.73         4.12 o
   0   4   2          4.27          3.27         0.26 o
   1   4   2        228.88        232.67         4.89 o
   2   4   2        679.96        752.48        50.93 o
   3   4   2        290.55        285.95         3.23 o
   4   4   2        151.12        153.39         7.13 o
   5   4   2          1.16          2.04         0.21 o
   6   4   2         27.92         27.07         1.44 o
   7   4   2          0.84          1.10         0.15 o
   8   4   2          0.51          0.62         0.22 o
   9   4   2          4.86          5.78         0.72 o
  10   4   2          5.05          5.08         0.75 o
  -6   5   2          1.75          1.31         0.16 o
  -5   5   2         10.20          8.78         0.80 o
  -4   5   2        221.68        240.79         4.77 o
  -3   5   2         70.81         72.65         4.31 o
  -2   5   2         72.23         71.08         2.11 o
  -1   5   2        187.35        174.64         3.34 o
   0   5   2          9.65         11.81         0.58 o
   1   5   2        402.73        413.21        18.91 o
   2   5   2         17.73         19.53         0.98 o
   3   5   2          2.58          5.02         0.48 o
   4   5   2        183.16        196.79         7.30 o
   5   5   2          6.21          8.23         0.49 o
   6   5   2          5.65          5.72         0.58 o
   7   5   2         26.48         25.90         3.17 o
   8   5   2          2.43          2.29         0.54 o
   9   5   2          0.94          1.63         0.29 o
  -5   6   2         14.37         15.51         1.77 o
  -4   6   2          3.23          2.79         0.39 o
  -3   6   2         17.93         18.90         1.70 o
  -2   6   2         39.82         44.86         1.52 o
  -1   6   2          3.42          3.78         0.32 o
   0   6   2         50.84         49.37         1.77 o
   1   6   2         24.15         24.16         0.92 o
   2   6   2          0.01          0.30         0.15 o
   3   6   2          0.97          0.96         0.12 o
   4   6   2          1.29          2.17         0.13 o
   5   6   2         48.30         47.51         2.39 o
   6   6   2         11.61         12.11         0.89 o
   7   6   2         28.70         25.19         2.50 o
   8   6   2          0.21          0.32         0.28 o
   9   6   2         81.06         91.63        10.59 o
  -4   7   2          1.78          1.75         0.24 o
  -3   7   2         47.02         46.26         7.62 o
  -2   7   2        319.01        315.15         9.28 o
  -1   7   2        254.16        266.91        11.68 o
   0   7   2         10.64          8.44         0.88 o
   1   7   2         22.31         31.86         1.33 o
   2   7   2          2.36          4.55         0.21 o
   3   7   2          1.29          1.52         0.11 o
   4   7   2          5.15          4.50         0.24 o
   5   7   2          0.49          0.74         0.15 o
   6   7   2        144.50        145.48         7.53 o
   7   7   2         56.07         52.24         6.20 o
   8   7   2        138.71        147.77         3.93 o
   9   7   2          1.48          2.24         0.58 o
  -3   8   2          6.27          7.78         1.26 o
  -2   8   2          0.15          0.49         0.15 o
  -1   8   2         25.02         23.00         1.22 o
   0   8   2         51.41         53.73         3.75 o
   1   8   2         77.97         70.45         2.08 o
   2   8   2         73.45         70.45         2.55 o
   3   8   2         25.90         19.99         1.02 o
   4   8   2         81.53         86.11         5.09 o
   5   8   2          0.02          0.51         0.18 o
   6   8   2         14.26         13.66         0.68 o
   7   8   2        129.40        128.17         7.92 o
   8   8   2         36.57         36.77        10.08 o
   9   8   2         23.30         24.98         2.11 o
  -1   9   2        185.61        197.36         4.87 o
   0   9   2         18.41         20.16         1.66 o
   1   9   2          0.37          1.30         0.74 o
   2   9   2          3.04          2.87         0.21 o
   3   9   2          0.17          0.63         0.21 o
   4   9   2         17.03         18.42         0.74 o
   5   9   2         97.12         96.86         3.99 o
   6   9   2         14.91         14.88         0.73 o
   7   9   2          0.23         -0.19         0.39 o
   8   9   2         11.90         10.50         2.39 o
   1  10   2          0.67          1.42         0.16 o
   2  10   2          8.17          9.99         0.71 o
   3  10   2         16.04         14.38         1.74 o
   4  10   2          7.49          7.07         1.46 o
   5  10   2         44.39         44.87         2.96 o
   6  10   2          4.39          4.93         0.36 o
   7  10   2          3.43          3.59         0.73 o
  -4 -10   3          3.99          4.45         0.36 o
  -3 -10   3          0.50          0.99         0.23 o
  -2 -10   3         80.34         84.32         4.08 o
  -6  -9   3          7.13          7.62         0.66 o
  -5  -9   3         12.84         11.00         1.41 o
  -4  -9   3         13.06         12.30         1.17 o
  -3  -9   3          2.06          2.31         0.26 o
  -2  -9   3         10.09         10.95         0.46 o
  -1  -9   3         54.57         64.39         2.71 o
   0  -9   3          0.08          0.15         0.31 o
   1  -9   3          9.83         10.05         0.66 o
  -7  -8   3         57.10         56.14         3.62 o
  -6  -8   3         82.97         86.08         4.79 o
  -5  -8   3         49.42         51.90         2.29 o
  -4  -8   3         44.05         43.48         1.73 o
  -3  -8   3          1.71          1.63         0.22 o
  -2  -8   3          2.86          2.55         0.23 o
  -1  -8   3          2.93          2.85         0.22 o
   0  -8   3         18.53         16.90         0.63 o
   1  -8   3         85.46         81.17         2.77 o
   2  -8   3         15.41         16.34         0.83 o
   3  -8   3          0.03          0.67         0.30 o
  -8  -7   3         13.69          9.12         1.07 o
  -7  -7   3         90.41         92.64         3.46 o
  -6  -7   3          1.87          1.89         0.22 o
  -5  -7   3          0.00         -0.07         0.15 o
  -4  -7   3          7.80          6.53         0.38 o
  -3  -7   3        223.42        229.45         6.92 o
  -2  -7   3        261.07        257.18         5.28 o
  -1  -7   3         59.44         61.23         2.14 o
   0  -7   3          6.09          8.34         0.55 o
   1  -7   3          7.79          7.43         0.35 o
   2  -7   3          4.34          3.73         0.29 o
   3  -7   3        120.01        117.86         5.73 o
   4  -7   3          0.00          0.41         0.17 o
  -8  -6   3         58.29         54.77         5.50 o
  -7  -6   3          3.42          3.57         0.50 o
  -6  -6   3         60.50         56.00         2.21 o
  -5  -6   3          0.17          0.55         0.13 o
  -4  -6   3          0.79          0.69         0.13 o
  -3  -6   3         99.50        103.90         3.76 o
  -2  -6   3        300.67        304.90        11.45 o
  -1  -6   3          4.71          5.84         0.27 o
   0  -6   3         70.31         73.30         2.47 o
   1  -6   3          9.29         10.18         0.55 o
   2  -6   3         55.85         61.92         2.12 o
   3  -6   3          3.27          2.79         0.22 o
   4  -6   3          2.88          3.96         0.32 o
   5  -6   3         11.02         11.40         0.73 o
  -8  -5   3         58.93         65.55         6.56 o
  -7  -5   3          8.72         10.73         1.95 o
  -6  -5   3          4.42          2.94         0.30 o
  -5  -5   3         30.52         28.82         0.97 o
  -4  -5   3          6.09          7.54         0.32 o
  -3  -5   3        255.13        245.76         3.74 o
  -2  -5   3         37.39         37.57         1.86 o
  -1  -5   3         39.18         46.32         1.90 o
   0  -5   3         12.20         11.84         0.51 o
   1  -5   3          0.03          0.39         0.10 o
   2  -5   3          5.78          7.09         0.46 o
   3  -5   3         10.90         11.42         0.47 o
   4  -5   3          0.13          0.69         0.15 o
   5  -5   3          1.63          1.68         0.16 o
   6  -5   3          0.07          0.41         0.10 o
  -9  -4   3          2.96          4.34         0.38 o
  -8  -4   3         24.59         26.82         1.53 o
  -7  -4   3          6.69          7.29         1.04 o
  -6  -4   3          7.85         10.68         1.19 o
  -5  -4   3        218.92        232.27         6.23 o
  -4  -4   3        130.49        133.09         3.17 o
  -3  -4   3        270.53        276.60         4.77 o
  -2  -4   3        267.62        281.61         8.86 o
  -1  -4   3       3252.50       3323.51        48.37 o
   0  -4   3        312.88        329.19         4.70 o
   1  -4   3          2.45          2.63         0.19 o
   2  -4   3         39.90         44.63         1.48 o
   3  -4   3        102.58        118.53         6.19 o
   4  -4   3          3.57          4.82         0.28 o
   5  -4   3          2.32          2.42         0.17 o
   6  -4   3          6.53          5.95         0.43 o
   7  -4   3          2.72          2.02         0.17 o
  -9  -3   3          1.03          1.47         0.25 o
  -8  -3   3         13.24         15.78         0.77 o
  -7  -3   3         51.74         54.70         2.55 o
  -6  -3   3         43.49         42.50         4.96 o
  -5  -3   3         19.14         18.56         1.24 o
  -4  -3   3         73.16         78.60         2.63 o
  -3  -3   3        944.45       1019.04         8.55 o
  -2  -3   3          2.30          3.40         0.20 o
  -1  -3   3        343.69        374.33         3.44 o
   0  -3   3          4.64          5.62         0.36 o
   1  -3   3        303.11        294.64         3.45 o
   2  -3   3        203.35        190.78         6.29 o
   3  -3   3        101.02        114.15         3.45 o
   4  -3   3         37.49         41.12         2.00 o
   5  -3   3         15.40         17.06         0.63 o
   6  -3   3          1.05          0.97         0.12 o
   7  -3   3          0.39          0.42         0.11 o
  -8  -2   3         91.42         90.21         8.75 o
  -7  -2   3        414.85        406.87         6.01 o
  -6  -2   3          3.07          4.35         0.31 o
  -5  -2   3          1.84          2.72         0.15 o
  -4  -2   3         10.21         18.10         0.98 o
  -3  -2   3        574.43        568.14         6.47 o
  -2  -2   3          1.00          0.49         0.06 o
  -1  -2   3       1143.06       1194.25         5.62 o
   0  -2   3        981.65        978.90         4.32 o
   1  -2   3          2.80          1.63         0.14 o
   2  -2   3         52.62         55.90         2.47 o
   3  -2   3        199.99        196.17         6.00 o
   4  -2   3         11.57          9.20         0.44 o
   5  -2   3         41.12         43.82         1.75 o
   6  -2   3         28.61         29.46         1.44 o
   7  -2   3         35.22         32.94         4.05 o
   8  -2   3          7.65          6.21         0.65 o
  -8  -1   3          0.62          0.52         0.18 o
  -7  -1   3        197.94        191.75         3.28 o
  -6  -1   3          1.95          1.10         0.09 o
  -5  -1   3          3.48          3.12         0.32 o
  -4  -1   3          0.34          0.56         0.14 o
  -3  -1   3         81.00         71.97         4.25 o
  -2  -1   3         27.18         28.64         1.15 o
  -1  -1   3       2323.78       2278.63        14.47 o
   0  -1   3       1282.68       1282.97         9.76 o
   1  -1   3        207.94        186.84         1.89 o
   2  -1   3        113.00        114.47         1.50 o
   3  -1   3          0.07          0.66         0.09 o
   4  -1   3         23.83         27.94         1.23 o
   5  -1   3         91.27         94.20         2.95 o
   6  -1   3        361.07        365.46         2.96 o
   7  -1   3          4.39          3.66         0.47 o
   8  -1   3         46.48         46.28         4.43 o
  -8   0   3          2.41          1.83         0.39 o
  -7   0   3          0.00          0.35         0.09 o
  -6   0   3        147.90        131.41         2.76 o
  -5   0   3         55.06         50.88         2.82 o
  -4   0   3         70.06         82.80         3.51 o
  -3   0   3        111.38        116.75         5.76 o
  -2   0   3         13.17         15.74         0.77 o
  -1   0   3         27.01         25.88         1.32 o
   0   0   3        186.93        177.28         2.70 o
   1   0   3       2251.94       2172.12        10.00 o
   2   0   3       2123.03       2087.16         6.51 o
   3   0   3          0.11          0.67         0.05 o
   4   0   3         51.32         59.16         2.32 o
   5   0   3          0.13          0.43         0.17 o
   6   0   3          1.46          1.63         0.34 o
   7   0   3         28.85         29.06         2.01 o
   8   0   3         87.52         86.18         8.65 o
   9   0   3         12.00         13.11         2.47 o
  -8   1   3          3.44          3.40         0.93 o
  -7   1   3         27.95         25.16         4.76 o
  -6   1   3          4.98          4.37         0.43 o
  -5   1   3          0.61          0.57         0.09 o
  -4   1   3         95.32         93.54         3.34 o
  -3   1   3        107.92         97.00         4.92 o
  -2   1   3        432.66        465.35         4.01 o
  -1   1   3         98.26         83.94         2.11 o
   0   1   3          9.61          6.30         0.35 o
   1   1   3          1.94          2.29         0.18 o
   2   1   3       3950.80       3917.62        15.07 o
   3   1   3          0.29          0.11         0.04 o
   4   1   3        536.10        522.39         5.67 o
   5   1   3        243.09        245.37         4.56 o
   7   1   3        137.19        138.38        12.59 o
   8   1   3          1.73          1.42         0.30 o
   9   1   3         18.93         23.45         2.85 o
  -7   2   3         51.69         33.29         6.33 o
  -6   2   3          0.24          0.14         0.10 o
  -5   2   3         29.66         24.32         1.44 o
  -4   2   3         46.05         45.13         2.23 o
  -3   2   3         64.83         69.42         2.49 o
  -2   2   3        393.55        405.76         3.66 o
  -1   2   3        277.08        239.07         5.15 o
   0   2   3         11.64          8.10         0.42 o
   1   2   3         29.31         30.84         1.56 o
   2   2   3        940.83        927.45         5.74 o
   3   2   3          0.07          0.13         0.05 o
   4   2   3         62.07         58.26         3.47 o
   5   2   3         18.25         16.76         0.72 o
   6   2   3         91.03         94.65         8.35 o
   7   2   3         18.51         17.36         1.81 o
   8   2   3         28.72         30.90         3.00 o
   9   2   3          3.71          4.43         0.87 o
  -7   3   3          2.17          1.12         0.33 o
  -6   3   3          2.65          1.86         0.28 o
  -5   3   3          3.50          3.90         0.54 o
  -4   3   3         37.46         38.21         1.90 o
  -3   3   3         28.56         27.77         0.96 o
  -2   3   3        119.21        120.98         3.88 o
  -1   3   3        175.76        157.15         4.93 o
   0   3   3          1.08          3.63         0.16 o
   1   3   3         97.16        107.63         2.99 o
   2   3   3        171.88        170.01         6.60 o
   3   3   3        500.00        515.89         5.91 o
   4   3   3       1563.19       1720.62        44.39 o
   5   3   3         45.86         54.29         1.46 o
   6   3   3         68.27         66.03         3.79 o
   7   3   3          0.11          0.29         0.16 o
   8   3   3          8.68          8.38         0.74 o
   9   3   3          8.03          8.54         1.09 o
  -6   4   3          7.67          6.23         0.94 o
  -5   4   3         10.96          8.86         1.22 o
  -4   4   3          2.24          1.72         0.33 o
  -3   4   3        337.32        339.37         6.06 o
  -2   4   3          3.57          3.52         0.19 o
  -1   4   3        484.54        465.12         7.15 o
   0   4   3         18.78         17.86         1.60 o
   1   4   3        129.05        138.27         5.52 o
   2   4   3        101.53        105.67         4.40 o
   3   4   3        526.61        509.68         6.12 o
   4   4   3        147.68        150.87        13.18 o
   5   4   3          0.01          0.40         0.09 o
   6   4   3        290.64        295.90         2.78 o
   7   4   3        117.90        123.93         7.44 o
   8   4   3         19.54         20.92         1.48 o
   9   4   3         92.13         99.10         6.81 o
  10   4   3          0.09          0.84         0.19 o
  -5   5   3          0.78          0.92         0.19 o
  -4   5   3          0.24          0.13         0.10 o
  -3   5   3         15.77         14.50         0.92 o
  -2   5   3       1644.40       1725.71        14.30 o
  -1   5   3         94.45         92.21         2.40 o
   0   5   3          2.66          5.05         0.29 o
   1   5   3        921.80        948.87        11.58 o
   2   5   3         70.81         74.84         2.88 o
   3   5   3         64.49         74.74         5.14 o
   4   5   3        225.29        230.79         3.27 o
   5   5   3          0.07          0.43         0.08 o
   6   5   3          4.30          3.86         0.25 o
   7   5   3          0.81          1.18         0.24 o
   8   5   3         86.35         87.20         5.97 o
   9   5   3         12.10         11.43         1.41 o
  10   5   3          7.21          8.34         0.85 o
  -4   6   3         15.65         16.46         1.62 o
  -3   6   3          8.63          9.26         0.85 o
  -2   6   3        390.83        320.37        30.14 o
  -1   6   3        155.61        162.09         3.17 o
   0   6   3         28.83         29.69         1.41 o
   1   6   3         23.22         22.80         0.86 o
   2   6   3         82.43         86.57         3.35 o
   3   6   3          0.82          0.75         0.10 o
   4   6   3        115.12        113.99         3.79 o
   5   6   3         14.30         14.48         0.72 o
   6   6   3         66.25         60.98         3.50 o
   7   6   3         73.83         74.58         3.72 o
   8   6   3         16.02         15.29         2.89 o
   9   6   3          2.05          2.73         0.45 o
  -4   7   3          1.14          1.56         0.32 o
  -3   7   3          0.09          0.43         0.12 o
  -2   7   3         80.22         82.05         4.54 o
  -1   7   3        105.22        116.85         9.71 o
   0   7   3          0.04          0.30         0.10 o
   1   7   3         44.67         43.26         1.26 o
   2   7   3         46.58         46.30         1.68 o
   3   7   3          1.24          1.09         0.10 o
   4   7   3         54.85         56.49         2.03 o
   5   7   3         11.58          9.96         0.62 o
   6   7   3        177.03        187.33        11.43 o
   7   7   3        126.09        132.44         3.42 o
   8   7   3        123.99        135.49         3.65 o
   9   7   3          0.02          0.73         0.27 o
  -2   8   3          0.08          0.73         0.22 o
  -1   8   3          2.52          3.75         0.31 o
   0   8   3          1.08          1.03         0.14 o
   1   8   3         12.74          9.66         0.42 o
   2   8   3          0.42          0.33         0.22 o
   3   8   3         73.76         61.73         1.99 o
   4   8   3         17.81         17.26         1.22 o
   5   8   3          0.89          0.99         0.11 o
   6   8   3          2.84          2.98         0.25 o
   7   8   3         12.67         12.65         1.07 o
   8   8   3          0.37          0.61         0.26 o
   9   8   3         41.63         39.06         3.03 o
  -1   9   3          0.62          0.28         0.24 o
   0   9   3          0.70          1.14         0.21 o
   1   9   3          0.58          0.90         0.12 o
   2   9   3          1.26          1.43         0.17 o
   3   9   3         87.08         82.58         3.32 o
   4   9   3          1.70          1.65         0.17 o
   5   9   3          2.07          2.04         0.27 o
   6   9   3         72.87         69.54         4.81 o
   7   9   3          2.60          2.75         0.65 o
   8   9   3          7.69          6.11         1.37 o
   1  10   3         16.64         15.81         1.41 o
   2  10   3          7.26          9.03         0.82 o
   3  10   3         20.93         19.57         0.88 o
   4  10   3        169.25        168.15         9.45 o
   5  10   3        131.22        115.78         7.98 o
   6  10   3         18.12         17.61         1.83 o
   7  10   3          7.41          5.66         0.92 o
  -6  -9   4         17.97         21.15         1.62 o
  -5  -9   4         23.88         27.01         2.36 o
  -4  -9   4          3.71          3.76         0.62 o
  -3  -9   4          0.00          0.52         0.23 o
  -2  -9   4          0.32          0.42         0.21 o
  -1  -9   4          0.26          0.34         0.23 o
   0  -9   4         17.51         18.34         0.73 o
   1  -9   4          0.06          0.47         0.32 o
  -7  -8   4          9.00          7.99         0.72 o
  -6  -8   4          0.12          1.19         0.20 o
  -5  -8   4          9.68         12.09         0.59 o
  -4  -8   4          0.02          0.68         0.18 o
  -3  -8   4          6.02          5.73         0.37 o
  -2  -8   4         15.63         18.03         1.40 o
  -1  -8   4          5.62          6.05         0.47 o
   0  -8   4          1.32          1.64         0.21 o
   1  -8   4         13.84         12.86         0.97 o
   2  -8   4          4.51          3.95         0.32 o
  -7  -7   4         12.65         10.78         1.56 o
  -6  -7   4          0.35          0.74         0.18 o
  -5  -7   4         26.64         26.16         1.07 o
  -4  -7   4         17.97         15.86         1.14 o
  -3  -7   4          6.67          7.28         0.40 o
  -2  -7   4         17.30         16.84         0.85 o
  -1  -7   4         21.29         23.11         1.17 o
   0  -7   4          0.27          0.41         0.28 o
   1  -7   4          0.07          0.53         0.23 o
   2  -7   4          8.62          8.16         0.72 o
   3  -7   4          2.31          1.65         0.59 o
   4  -7   4          5.38          5.41         0.38 o
  -8  -6   4          1.39          1.41         0.27 o
  -7  -6   4        114.71        127.10         4.35 o
  -6  -6   4         20.83         16.02         0.98 o
  -5  -6   4         34.99         34.81         1.34 o
  -4  -6   4          0.45          0.78         0.26 o
  -3  -6   4          0.00          0.55         0.11 o
  -2  -6   4        948.27        932.81         8.17 o
  -1  -6   4       1667.37       1676.68        10.59 o
   0  -6   4        305.37        300.41        11.24 o
   1  -6   4         19.85         20.68         0.80 o
   2  -6   4        137.72        148.99         6.58 o
   3  -6   4          5.32          7.32         0.34 o
   4  -6   4         30.38         28.85         1.26 o
   5  -6   4         12.33         11.32         0.75 o
  -8  -5   4          0.21          0.87         0.29 o
  -7  -5   4          0.00          0.15         0.10 o
  -6  -5   4        144.20        132.82         3.49 o
  -5  -5   4          0.27          0.63         0.13 o
  -4  -5   4         92.52        102.18         3.36 o
  -3  -5   4        105.03         97.94         3.22 o
  -2  -5   4          1.98          1.27         0.11 o
  -1  -5   4         12.71         11.36         0.45 o
   0  -5   4         44.24         42.85         1.76 o
   1  -5   4         68.24         72.27         2.54 o
   2  -5   4         86.04         88.23         3.41 o
   3  -5   4         11.09         10.50         0.69 o
   4  -5   4          9.80          9.01         0.43 o
   5  -5   4          7.85          7.47         0.54 o
   6  -5   4          0.19          0.61         0.16 o
  -8  -4   4         16.47         19.85         2.70 o
  -7  -4   4         18.29         15.54         3.27 o
  -6  -4   4          7.51          4.52         0.69 o
  -5  -4   4          0.50          0.39         0.11 o
  -4  -4   4         78.00         79.93         3.07 o
  -3  -4   4        162.86        161.87         5.48 o
  -2  -4   4         47.69         49.43         5.10 o
  -1  -4   4       1043.68       1124.87        16.14 o
   0  -4   4        722.46        718.99         7.98 o
   1  -4   4        109.98        104.39         4.45 o
   2  -4   4         26.49         25.43         1.33 o
   3  -4   4         18.93         22.24         0.87 o
   4  -4   4          6.78          9.13         0.60 o
   5  -4   4         12.21         14.17         0.54 o
   6  -4   4         22.23         19.85         1.44 o
   7  -4   4         18.79         16.76         1.87 o
  -8  -3   4         11.52         15.48         2.07 o
  -7  -3   4        201.48        212.40         4.72 o
  -6  -3   4         16.24         17.04         2.15 o
  -5  -3   4          8.19          7.47         0.40 o
  -4  -3   4        220.69        212.41         4.48 o
  -3  -3   4         68.59         66.53         2.52 o
  -2  -3   4         83.09         95.70         4.40 o
  -1  -3   4        828.51        880.61         6.71 o
   0  -3   4        136.72        156.57         9.67 o
   1  -3   4         82.96         90.61         4.19 o
   2  -3   4         11.87         13.40         0.78 o
   3  -3   4         90.21         96.70         4.93 o
   4  -3   4         41.86         43.10         1.63 o
   5  -3   4        195.61        204.19         7.20 o
   6  -3   4         21.82         19.91         1.12 o
   7  -3   4          0.90          0.38         0.29 o
  -8  -2   4          9.47          6.53         1.21 o
  -7  -2   4         52.86         62.57         2.54 o
  -6  -2   4        206.60        210.12         3.91 o
  -5  -2   4        156.13        166.68         9.04 o
  -4  -2   4         90.52         94.92         4.65 o
  -3  -2   4         81.86         84.45         4.32 o
  -2  -2   4        380.47        381.10         3.41 o
  -1  -2   4        589.21        622.66         8.21 o
   0  -2   4         44.97         50.33         2.12 o
   1  -2   4          5.91          4.75         0.26 o
   2  -2   4          2.70          4.03         0.29 o
   3  -2   4         18.89         17.63         1.07 o
   4  -2   4         96.45        100.21         3.68 o
   5  -2   4        120.35        128.02         6.18 o
   6  -2   4          0.44          0.43         0.10 o
   7  -2   4          4.19          3.73         0.51 o
   8  -2   4          7.33          5.97         0.78 o
  -8  -1   4          0.00          0.36         0.13 o
  -7  -1   4          0.05          0.27         0.19 o
  -6  -1   4         88.63         87.69         3.38 o
  -5  -1   4        197.07        192.89         2.89 o
  -4  -1   4         21.59         19.83         0.87 o
  -3  -1   4        111.76        117.32         8.19 o
  -2  -1   4          0.00          0.27         0.09 o
  -1  -1   4        157.10        140.25         6.02 o
   0  -1   4         87.91         96.38         3.50 o
   1  -1   4        413.99        384.12         5.33 o
   2  -1   4        332.75        322.76         2.48 o
   3  -1   4         14.75         13.04         0.98 o
   4  -1   4          0.77          1.63         0.10 o
   5  -1   4        224.48        220.23         3.02 o
   6  -1   4        270.26        271.47         2.96 o
   7  -1   4          0.75          0.59         0.16 o
   8  -1   4          0.12          1.10         0.29 o
  -8   0   4          0.51          0.90         0.15 o
  -7   0   4          4.89          4.25         0.49 o
  -6   0   4         18.11         12.91         1.09 o
  -5   0   4         42.65         45.83         2.51 o
  -4   0   4         49.65         50.45         2.10 o
  -3   0   4          0.80          1.75         0.09 o
  -2   0   4        330.82        319.47         5.00 o
  -1   0   4          1.02          0.99         0.06 o
   0   0   4          4.80          7.07         0.43 o
   1   0   4          5.05          4.91         0.26 o
   2   0   4          0.25          0.07         0.08 o
   3   0   4        371.51        388.94         3.44 o
   4   0   4        975.00        985.94        14.82 o
   5   0   4         80.88         78.98         1.76 o
   6   0   4        121.46        111.57         8.49 o
   7   0   4          7.62          6.88         0.77 o
   8   0   4          0.02         -0.29         0.42 o
   9   0   4         69.78         67.91         9.06 o
  -7   1   4          8.22          4.55         1.07 o
  -6   1   4         51.81         51.38         3.82 o
  -5   1   4          0.00          0.07         0.13 o
  -4   1   4         30.82         31.74         1.36 o
  -3   1   4         95.55         85.39         3.28 o
  -1   1   4         65.61         64.30         5.37 o
   0   1   4         14.59         12.34         0.59 o
   1   1   4         11.25         14.15         0.87 o
   2   1   4         36.64         33.58         1.75 o
   3   1   4        931.71        994.61         4.42 o
   4   1   4       4615.42       4835.75        56.02 o
   5   1   4         56.65         53.02         1.33 o
   6   1   4        110.66        102.69         2.56 o
   7   1   4        139.41        149.77        12.76 o
   8   1   4         35.75         36.54         3.74 o
   9   1   4          0.18          0.61         0.26 o
  -7   2   4          5.51          3.35         0.31 o
  -6   2   4         21.84         16.83         1.77 o
  -5   2   4          0.02          0.35         0.07 o
  -4   2   4         11.05         10.04         0.52 o
  -3   2   4        133.40         94.14         9.95 o
  -2   2   4          4.98          7.49         0.41 o
  -1   2   4       1258.90       1279.49        21.01 o
   0   2   4          3.43          1.44         0.38 o
   1   2   4         51.57         49.45         2.83 o
   2   2   4        348.05        301.16         2.56 o
   3   2   4        100.85         96.22         7.24 o
   4   2   4        119.68        131.74         2.11 o
   5   2   4         47.40         43.89         2.25 o
   6   2   4         13.68         14.82         1.44 o
   7   2   4         84.23         85.21         6.60 o
   8   2   4         13.52         14.15         2.22 o
   9   2   4          5.61          6.61         1.31 o
  -6   3   4          9.57          6.87         1.10 o
  -5   3   4         45.32         47.14         1.50 o
  -4   3   4         39.07         36.03         2.10 o
  -3   3   4        140.67        133.22         2.83 o
  -2   3   4        434.91        385.31        21.01 o
  -1   3   4         15.46         22.43         1.05 o
   0   3   4       1561.05       1652.90        17.83 o
   1   3   4       1905.96       1971.45        14.78 o
   2   3   4         14.13         14.13         0.68 o
   3   3   4          6.12          8.78         0.41 o
   4   3   4        222.63        244.00         3.57 o
   5   3   4          7.77          7.09         0.28 o
   6   3   4         80.19         69.65         1.95 o
   7   3   4         18.02         19.21         1.35 o
   8   3   4         19.56         18.95         1.44 o
   9   3   4         36.86         38.52         2.88 o
  -6   4   4          8.84          9.01         1.46 o
  -5   4   4          3.62          3.97         0.54 o
  -4   4   4          0.01          0.26         0.17 o
  -3   4   4          0.40          0.26         0.18 o
  -2   4   4        735.83        737.02         5.56 o
  -1   4   4        270.90        274.67         9.77 o
   0   4   4        100.98         93.85         4.71 o
   1   4   4         41.14         46.80         1.64 o
   2   4   4          1.80          1.90         0.16 o
   3   4   4         80.68         87.99         4.25 o
   4   4   4        203.67        207.85         7.79 o
   5   4   4        153.66        146.86         5.39 o
   6   4   4         46.88         45.17         2.69 o
   7   4   4          3.25          2.76         0.26 o
   8   4   4         13.03         14.85         1.08 o
   9   4   4         10.33          8.87         0.87 o
  10   4   4          8.22          9.40         1.24 o
  -5   5   4          1.80          1.54         0.28 o
  -4   5   4         17.49         16.45         2.34 o
  -3   5   4        201.57        203.54        15.36 o
  -2   5   4          7.38          6.92         0.71 o
  -1   5   4          2.38          1.97         0.12 o
   0   5   4        314.38        286.97         4.76 o
   1   5   4         42.08         54.61         1.88 o
   2   5   4          0.84          1.95         0.16 o
   3   5   4          1.14          0.63         0.07 o
   4   5   4        105.37        122.02         5.09 o
   5   5   4        143.89        151.06         8.20 o
   6   5   4         14.24         12.00         0.70 o
   7   5   4         16.11         12.52         1.75 o
   8   5   4          0.00          0.20         0.20 o
   9   5   4         43.68         46.23         3.40 o
  10   5   4          1.37          1.97         0.32 o
  -4   6   4          0.36          0.67         0.20 o
  -3   6   4         23.29         24.23         3.30 o
  -2   6   4          0.01          0.16         0.08 o
  -1   6   4          1.83          1.69         0.19 o
   0   6   4        202.53        190.05         3.28 o
   1   6   4         33.80         31.87         1.22 o
   2   6   4         21.56         19.48         0.84 o
   3   6   4         18.30         17.13         0.68 o
   4   6   4         43.01         40.25         1.78 o
   5   6   4          6.50          8.15         0.32 o
   6   6   4         17.96         16.73         1.03 o
   7   6   4          7.99          5.67         0.66 o
   8   6   4          5.93          5.11         1.18 o
   9   6   4          1.06          0.94         0.33 o
  -3   7   4          1.10          0.63         0.16 o
  -2   7   4         14.39         14.86         1.14 o
  -1   7   4        140.68        152.80         2.47 o
   0   7   4         55.66         53.93         3.14 o
   1   7   4         23.82         24.29         1.57 o
   2   7   4          0.18          0.25         0.13 o
   3   7   4         58.58         50.91         1.73 o
   4   7   4         44.45         46.96         1.60 o
   5   7   4         23.77         22.70         1.06 o
   6   7   4         19.98         17.52         1.54 o
   7   7   4          3.60          3.78         0.41 o
   8   7   4        101.78        108.48         6.30 o
   9   7   4         89.02         90.19         7.27 o
  -2   8   4          3.94          4.76         0.74 o
  -1   8   4        100.95        111.40         7.01 o
   0   8   4          0.01          0.57         0.27 o
   1   8   4          0.24          0.45         0.09 o
   2   8   4         31.43         29.23         1.13 o
   3   8   4        179.51        174.84         3.96 o
   4   8   4        213.09        205.13         8.11 o
   5   8   4         53.45         54.37         3.50 o
   6   8   4          3.36          4.04         0.28 o
   7   8   4         48.28         47.86         5.95 o
   8   8   4        154.79        157.67         3.02 o
   9   8   4        110.48        115.54         9.10 o
  -1   9   4         30.24         33.73         4.21 o
   0   9   4         11.19         15.17         1.59 o
   1   9   4         15.28         16.68         1.71 o
   2   9   4          4.57          5.84         0.60 o
   3   9   4          0.42          1.51         0.26 o
   4   9   4          0.57          0.99         0.13 o
   5   9   4          0.19          0.81         0.24 o
   6   9   4          5.86          5.65         0.43 o
   7   9   4         13.06         12.51         1.64 o
   8   9   4         30.95         28.75         7.34 o
   1  10   4          2.22          2.06         0.27 o
   2  10   4          5.13          3.67         0.27 o
   3  10   4         26.49         29.28         2.09 o
   4  10   4         22.08         21.39         1.70 o
   5  10   4        309.33        319.42        15.75 o
   6  10   4        129.05        126.65         8.21 o
   7  10   4          4.00          3.24         0.29 o
  -5  -9   5         38.81         39.61         2.41 o
  -4  -9   5          0.58          1.28         0.16 o
  -3  -9   5          2.31          3.25         0.24 o
  -2  -9   5         87.62         81.85         6.03 o
  -1  -9   5          7.07          8.78         0.59 o
   0  -9   5         28.19         32.60         2.28 o
  -6  -8   5          0.45          1.01         0.23 o
  -5  -8   5         17.73         19.21         0.95 o
  -4  -8   5         19.83         20.78         1.04 o
  -3  -8   5         65.62         69.65         2.38 o
  -2  -8   5        267.92        251.86        12.92 o
  -1  -8   5         53.26         54.40         1.82 o
   0  -8   5         19.06         17.16         0.71 o
   1  -8   5         66.60         61.35         2.62 o
   2  -8   5          9.91          9.90         0.57 o
  -7  -7   5          0.04          0.26         0.27 o
  -6  -7   5          1.05          0.66         0.25 o
  -5  -7   5          0.58          0.99         0.14 o
  -4  -7   5         17.39         15.10         0.66 o
  -3  -7   5          1.36          1.52         0.16 o
  -2  -7   5         10.62         10.73         0.76 o
  -1  -7   5        102.21        100.73         3.14 o
   0  -7   5          0.07          0.08         0.23 o
   1  -7   5          2.83          2.81         0.21 o
   2  -7   5         91.89         85.79         5.40 o
   3  -7   5          3.62          3.04         0.38 o
  -7  -6   5          0.04          0.36         0.20 o
  -6  -6   5          7.44          4.00         0.40 o
  -5  -6   5          0.23          1.06         0.25 o
  -4  -6   5         97.58         92.85         3.26 o
  -3  -6   5         51.18         54.51         1.70 o
  -2  -6   5        131.15        128.11         3.87 o
  -1  -6   5        166.12        136.36        16.63 o
   0  -6   5        598.70        606.12         7.72 o
   1  -6   5        174.94        172.73         5.78 o
   2  -6   5          5.81          6.55         0.38 o
   3  -6   5          6.19          6.49         0.50 o
   4  -6   5          0.49          0.56         0.14 o
   5  -6   5         18.40         18.72         1.31 o
  -8  -5   5          0.28          0.14         0.24 o
  -7  -5   5          6.02          5.37         0.78 o
  -6  -5   5         45.17         37.49         2.21 o
  -5  -5   5          0.98          1.41         0.15 o
  -4  -5   5        322.12        286.32         6.84 o
  -3  -5   5          1.32          0.62         0.10 o
  -2  -5   5         40.03         44.32         1.40 o
  -1  -5   5          6.18          5.60         0.30 o
   0  -5   5        272.98        258.53         5.15 o
   1  -5   5        133.96        136.92         4.73 o
   2  -5   5        116.63        117.95         4.87 o
   3  -5   5         12.71         13.55         0.99 o
   4  -5   5          0.01          0.38         0.24 o
   5  -5   5         11.00          9.85         0.91 o
   6  -5   5         10.95          9.52         0.77 o
  -8  -4   5          0.06         -0.14         0.26 o
  -7  -4   5         32.19         24.36         4.68 o
  -6  -4   5         15.08         12.52         1.12 o
  -5  -4   5          8.62          9.54         0.46 o
  -4  -4   5         89.87        101.68         3.50 o
  -3  -4   5          4.83          3.14         0.18 o
  -2  -4   5        407.33        394.59         4.59 o
  -1  -4   5          8.18          8.31         0.33 o
   0  -4   5          1.85          2.28         0.14 o
   1  -4   5        106.58        115.01         4.18 o
   2  -4   5          1.87          3.17         0.25 o
   3  -4   5         16.72         17.18         0.65 o
   4  -4   5         26.63         28.77         1.46 o
   5  -4   5         88.57         93.17         5.30 o
   6  -4   5          1.79          1.83         0.16 o
  -8  -3   5          0.03          0.41         0.18 o
  -7  -3   5         36.86         37.41         5.07 o
  -6  -3   5         13.19         11.88         1.18 o
  -5  -3   5         60.97         56.52         3.32 o
  -4  -3   5         19.43         21.51         0.94 o
  -3  -3   5        133.05        139.13         3.04 o
  -2  -3   5        221.87        215.92         8.92 o
  -1  -3   5         59.18         78.71         3.85 o
   0  -3   5        336.17        343.36         4.40 o
   1  -3   5        260.24        261.45         7.61 o
   2  -3   5          4.67          4.91         0.24 o
   3  -3   5          2.27          2.00         0.17 o
   4  -3   5        108.27        105.56         3.08 o
   5  -3   5         75.91         79.89         2.87 o
   6  -3   5         44.03         41.33         3.56 o
   7  -3   5          0.96          1.40         0.18 o
  -8  -2   5          2.36          2.30         0.38 o
  -7  -2   5        102.99        100.65         7.58 o
  -6  -2   5          4.32          3.71         0.34 o
  -5  -2   5        352.33        353.38         4.83 o
  -4  -2   5         85.74         82.67         4.19 o
  -3  -2   5         14.67         16.75         0.84 o
  -2  -2   5         35.17         38.58         1.96 o
  -1  -2   5        240.82        251.42         2.67 o
   0  -2   5        213.14        206.18         3.17 o
   1  -2   5        650.59        657.58         5.40 o
   2  -2   5          5.98          6.19         0.31 o
   3  -2   5         25.85         29.82         1.15 o
   4  -2   5         67.98         70.74         2.44 o
   5  -2   5        168.43        178.44         6.60 o
   6  -2   5         23.19         26.77         1.83 o
   7  -2   5         36.91         32.15         4.09 o
   8  -2   5         10.41         11.19         1.14 o
  -8  -1   5         20.09         12.66         3.06 o
  -7  -1   5          0.38          0.54         0.12 o
  -6  -1   5         53.90         54.26         2.96 o
  -5  -1   5        193.31        199.17         9.33 o
  -4  -1   5          3.30          3.26         0.21 o
  -3  -1   5          1.74          0.78         0.07 o
  -2  -1   5         35.06         46.17         2.21 o
  -1  -1   5          0.91          0.98         0.07 o
   0  -1   5         37.84         41.02         2.16 o
   1  -1   5          7.70          8.33         0.63 o
   2  -1   5        286.77        284.78         2.94 o
   3  -1   5        767.65        790.83         8.43 o
   4  -1   5        285.65        289.51         2.71 o
   5  -1   5         93.30        101.66         2.60 o
   6  -1   5        542.19        556.96        30.35 o
   7  -1   5         34.09         32.09         3.81 o
   8  -1   5          5.86          6.33         1.14 o
  -7   0   5          2.59          1.78         0.16 o
  -6   0   5         22.90         18.13         1.11 o
  -5   0   5        129.12        135.39         2.16 o
  -4   0   5          1.38          1.26         0.16 o
  -3   0   5        110.20        100.84         4.74 o
  -2   0   5        237.86        216.29         2.20 o
  -1   0   5         28.35         31.00         1.76 o
   0   0   5        184.86        184.51         2.24 o
   1   0   5          3.13          3.32         0.21 o
   2   0   5         42.18         41.12         3.12 o
   3   0   5         10.46         10.58         0.66 o
   4   0   5        422.34        434.98         5.10 o
   5   0   5         83.76         89.25         4.07 o
   6   0   5         93.86         96.21         1.79 o
   7   0   5         35.93         37.58         0.81 o
   8   0   5          8.87          8.85         0.78 o
   9   0   5          0.15          0.30         0.28 o
  -6   1   5          1.15          0.96         0.10 o
  -5   1   5          0.92          0.26         0.07 o
  -4   1   5          2.37          2.68         0.19 o
  -3   1   5          8.28          7.94         0.45 o
  -2   1   5          4.63          2.36         0.28 o
  -1   1   5         41.08         57.57         4.12 o
   0   1   5       2926.68       3111.99        11.51 o
   1   1   5         74.87         72.39         1.82 o
   2   1   5         30.85         35.71         2.71 o
   3   1   5        643.91        699.99         5.46 o
   4   1   5        233.81        207.72         3.12 o
   5   1   5         11.97         11.85         0.58 o
   6   1   5        827.39        836.19        12.97 o
   7   1   5         17.98         16.77         1.41 o
   8   1   5          2.20          2.63         0.51 o
   9   1   5          4.53          3.92         0.61 o
  -6   2   5         20.25         21.89         1.87 o
  -5   2   5         62.73         57.40         4.05 o
  -4   2   5         18.98         18.37         0.98 o
  -3   2   5        268.28        243.24         4.25 o
  -2   2   5          7.51          6.23         0.52 o
  -1   2   5         62.25         71.06        10.07 o
   0   2   5        816.35        857.05         6.93 o
   1   2   5        194.64        187.46         2.78 o
   2   2   5        121.71        119.28         6.67 o
   3   2   5         15.18         16.25         1.49 o
   4   2   5          1.01          0.80         0.08 o
   5   2   5        446.95        455.74         3.91 o
   6   2   5        291.85        276.40         7.04 o
   7   2   5         46.19         47.51         5.29 o
   8   2   5         78.97         82.39         8.92 o
   9   2   5          0.88          1.28         0.45 o
  -6   3   5          0.09          0.48         0.18 o
  -5   3   5         59.46         54.15         2.50 o
  -4   3   5        136.24        134.11         1.89 o
  -3   3   5        124.19        122.99         4.58 o
  -2   3   5        218.25        199.15         8.97 o
  -1   3   5          0.70          1.17         0.47 o
   0   3   5        110.63        103.94         9.14 o
   1   3   5         74.71        105.90        10.76 o
   2   3   5         20.87         23.61         1.18 o
   3   3   5        235.68        242.50        17.19 o
   4   3   5        102.33        109.60         4.55 o
   5   3   5         86.51         92.70         5.91 o
   6   3   5          2.00          3.56         0.26 o
   7   3   5         53.19         54.42         6.01 o
   8   3   5          6.90          5.76         0.66 o
   9   3   5         38.78         39.14         4.72 o
  -5   4   5         63.72         58.06         9.57 o
  -4   4   5         16.25         18.00         2.37 o
  -3   4   5          3.72          3.17         0.27 o
  -2   4   5         99.34         87.00         4.74 o
  -1   4   5          6.19          6.02         0.32 o
   0   4   5         66.08         58.26         1.17 o
   1   4   5         15.27         19.28         1.15 o
   2   4   5        229.40        206.11         4.53 o
   3   4   5        283.67        272.95        11.02 o
   4   4   5          5.40          8.21         0.42 o
   5   4   5        241.93        242.06         7.26 o
   6   4   5         26.26         24.30         1.24 o
   7   4   5         14.93         14.09         1.81 o
   8   4   5          6.01          6.10         0.48 o
   9   4   5         70.97         78.96         5.22 o
  10   4   5         12.62         17.73         1.81 o
  -5   5   5         30.16         36.90         4.95 o
  -3   5   5          3.06          2.65         0.50 o
  -2   5   5        587.48        584.93         9.81 o
  -1   5   5        393.32        388.10         6.94 o
   0   5   5        872.40        842.01        11.78 o
   1   5   5          5.77          4.11         0.20 o
   2   5   5         47.58         47.91         2.18 o
   3   5   5          6.25          4.68         0.23 o
   4   5   5        265.14        248.74         9.31 o
   5   5   5         26.18         22.97         1.10 o
   6   5   5        119.63        117.48         5.72 o
   7   5   5          3.22          2.49         0.41 o
   8   5   5          6.08          6.35         0.49 o
   9   5   5         12.65         15.41         1.88 o
  -4   6   5          3.19          3.04         0.36 o
  -3   6   5         27.46         28.16         3.44 o
  -2   6   5          4.59          4.05         0.69 o
  -1   6   5          9.14          8.81         0.83 o
   0   6   5        131.61        121.95         4.84 o
   1   6   5         19.79         18.91         0.66 o
   2   6   5          0.50          0.62         0.08 o
   3   6   5          3.82          4.41         0.23 o
   4   6   5        102.62        108.40         3.09 o
   5   6   5          3.18          3.16         0.25 o
   6   6   5          1.78          1.38         0.11 o
   7   6   5        114.73        112.42         2.55 o
   8   6   5         15.15         11.27         2.10 o
   9   6   5         42.93         46.19         3.19 o
  -3   7   5          5.14          4.46         0.92 o
  -2   7   5         13.86         12.57         2.23 o
  -1   7   5          3.14          2.41         0.27 o
   0   7   5          3.48          2.66         0.45 o
   1   7   5         26.25         25.92         1.60 o
   2   7   5          0.04          0.18         0.11 o
   3   7   5          4.59          4.57         0.27 o
   4   7   5         89.20         87.65         4.07 o
   5   7   5          0.47          0.68         0.18 o
   6   7   5          5.80          4.54         0.45 o
   7   7   5         24.83         22.09         1.80 o
   8   7   5          1.53          1.25         0.17 o
   9   7   5         20.00         21.62         1.92 o
  -2   8   5          9.50          9.74         1.54 o
  -1   8   5         14.95         19.34         2.86 o
   0   8   5          5.40          4.55         0.52 o
   1   8   5          3.67          3.40         0.51 o
   2   8   5         19.71         16.02         1.14 o
   3   8   5         10.95         13.39         0.98 o
   4   8   5        111.78        109.78         5.01 o
   5   8   5        626.76        621.58         6.76 o
   6   8   5         36.49         36.02         2.01 o
   7   8   5         47.30         40.27         3.52 o
   8   8   5          0.25          0.30         0.19 o
   9   8   5         43.37         37.61         3.44 o
   0   9   5          0.36          0.79         0.19 o
   1   9   5          4.47          6.21         0.76 o
   2   9   5         35.97         37.91         2.33 o
   3   9   5          9.12          6.71         0.66 o
   4   9   5          2.62          2.06         0.25 o
   5   9   5         70.32         59.33         3.71 o
   6   9   5          2.64          2.19         0.22 o
   7   9   5         13.94         11.53         1.63 o
   8   9   5          0.23          0.31         0.19 o
   2  10   5         33.89         27.59         2.61 o
   3  10   5          0.01          0.71         0.35 o
   4  10   5          1.99          2.77         0.36 o
   5  10   5         51.67         52.81         4.45 o
   6  10   5          0.06          0.30         0.16 o
  -3  -9   6         22.11         23.03         1.28 o
  -2  -9   6         35.55         32.96         1.68 o
  -1  -9   6          4.52          4.24         0.32 o
  -5  -8   6         10.69         10.51         0.68 o
  -4  -8   6         28.79         31.09         1.74 o
  -3  -8   6          0.16          0.47         0.13 o
  -2  -8   6        176.12        165.17         6.04 o
  -1  -8   6        158.39        149.64         9.27 o
   0  -8   6         15.06         16.75         0.71 o
   1  -8   6         33.13         33.18         1.49 o
   2  -8   6         16.20         16.28         0.89 o
  -6  -7   6          5.82          6.63         0.72 o
  -5  -7   6         13.60         12.43         0.99 o
  -4  -7   6         49.36         46.85         1.78 o
  -3  -7   6         32.96         34.24         1.59 o
  -2  -7   6         18.07         18.97         0.74 o
  -1  -7   6          6.35          6.48         0.30 o
   0  -7   6        118.55        118.39         3.97 o
   1  -7   6         11.30         12.76         0.72 o
   2  -7   6         12.09         10.22         0.85 o
   3  -7   6          4.72          4.86         0.39 o
  -7  -6   6         10.37          8.52         1.27 o
  -6  -6   6          3.54          3.73         0.27 o
  -5  -6   6         97.01         89.44         4.75 o
  -4  -6   6         46.43         50.18         1.99 o
  -3  -6   6          3.06          2.73         0.24 o
  -2  -6   6          3.71          3.26         0.24 o
  -1  -6   6        386.24        368.64         6.60 o
   0  -6   6         57.78         59.70         2.10 o
   1  -6   6        206.06        209.81         6.22 o
   2  -6   6         94.84         95.48         3.51 o
   3  -6   6         13.08         12.93         0.64 o
   4  -6   6         12.50         11.95         1.53 o
  -7  -5   6         59.95         60.30        12.70 o
  -6  -5   6          8.87          7.95         0.80 o
  -5  -5   6          2.40          1.98         0.17 o
  -4  -5   6         65.20         49.39         2.00 o
  -3  -5   6         11.31         12.73         0.56 o
  -2  -5   6        149.32        139.86         4.71 o
  -1  -5   6        140.60        142.52         6.06 o
   0  -5   6        205.60        198.36         6.41 o
   1  -5   6          1.77          2.13         0.15 o
   2  -5   6        146.43        148.25         4.99 o
   3  -5   6          1.13          1.70         0.28 o
   4  -5   6         20.43         19.79         0.84 o
   5  -5   6        121.32        109.75         8.05 o
  -7  -4   6         28.05         17.35         2.74 o
  -6  -4   6          0.26          0.46         0.11 o
  -5  -4   6          2.50          2.19         0.21 o
  -4  -4   6         31.34         24.94         0.96 o
  -3  -4   6         13.39         13.28         0.48 o
  -2  -4   6          1.23          0.94         0.12 o
  -1  -4   6         37.80         35.22         1.35 o
   0  -4   6        254.90        242.61         5.45 o
   1  -4   6         11.35         11.74         0.48 o
   2  -4   6         74.79         81.21         2.67 o
   3  -4   6          6.38          6.75         0.32 o
   4  -4   6          2.09          2.56         0.23 o
   5  -4   6          0.47          0.80         0.15 o
   6  -4   6          0.01          0.35         0.29 o
  -7  -3   6          3.38          3.26         0.48 o
  -6  -3   6          0.63          0.62         0.08 o
  -5  -3   6          9.76          9.29         0.63 o
  -4  -3   6         31.49         30.82         1.13 o
  -3  -3   6          0.04          0.40         0.08 o
  -2  -3   6         25.25         27.57         0.99 o
  -1  -3   6          0.36          0.84         0.17 o
   0  -3   6         11.91         14.20         0.58 o
   1  -3   6          0.50          0.99         0.22 o
   2  -3   6          2.45          4.07         0.26 o
   3  -3   6         34.90         38.44         1.49 o
   4  -3   6          3.06          3.27         0.17 o
   5  -3   6        472.94        483.13         9.54 o
   6  -3   6        276.25        279.24        14.80 o
   7  -3   6          4.21          3.34         0.31 o
  -7  -2   6          0.10          0.41         0.10 o
  -6  -2   6         12.91         10.72         0.90 o
  -5  -2   6        430.74        439.94        11.42 o
  -4  -2   6          5.14          5.02         0.44 o
  -3  -2   6        108.59        110.55         4.55 o
  -2  -2   6        153.16        136.07         5.09 o
  -1  -2   6         86.49        101.20         6.45 o
   0  -2   6         26.62         33.53         1.70 o
   1  -2   6        374.45        380.87         4.68 o
   2  -2   6         43.60         51.29         2.06 o
   3  -2   6        137.40        151.74         5.10 o
   4  -2   6         11.42         12.39         0.44 o
   5  -2   6         18.55         18.21         0.63 o
   6  -2   6         18.52         19.87         0.97 o
   7  -2   6         10.55          8.86         1.25 o
   8  -2   6          0.61          0.82         0.24 o
  -7  -1   6          4.41          3.31         0.52 o
  -6  -1   6          1.11          0.66         0.13 o
  -5  -1   6        133.64        137.22         3.46 o
  -4  -1   6        241.55        239.11         9.14 o
  -3  -1   6         94.03         93.67         2.12 o
  -2  -1   6        202.84        186.94         7.67 o
  -1  -1   6         54.03         58.56         2.75 o
   0  -1   6        177.64        177.74         2.36 o
   1  -1   6        188.93        186.90         6.01 o
   2  -1   6         29.91         37.60         1.45 o
   3  -1   6        169.80        195.25         7.13 o
   4  -1   6          2.40          2.70         0.16 o
   5  -1   6         58.28         56.67         2.47 o
   6  -1   6        171.08        181.96         3.70 o
   7  -1   6          7.01          6.40         0.51 o
   8  -1   6          6.66          7.64         1.19 o
  -6   0   6          9.31          7.21         1.26 o
  -5   0   6         23.57         22.71         2.16 o
  -4   0   6          2.56          2.57         0.17 o
  -3   0   6          0.02          0.16         0.09 o
  -2   0   6         87.35         88.47         3.81 o
  -1   0   6          1.00          1.00         0.07 o
   0   0   6        144.47        146.00         5.88 o
   1   0   6         30.10         33.72         1.77 o
   2   0   6        103.27        107.45         4.74 o
   3   0   6          7.32         10.09         0.40 o
   4   0   6          0.63          0.37         0.14 o
   5   0   6        240.75        256.64        14.67 o
   6   0   6         58.60         57.20         2.87 o
   7   0   6          0.96          0.87         0.17 o
   8   0   6         76.57         82.51         4.98 o
   9   0   6          7.39          5.58         1.06 o
  -6   1   6          1.01          1.46         0.21 o
  -5   1   6         84.09         84.68         2.35 o
  -4   1   6        302.04        277.94         4.00 o
  -3   1   6        418.14        422.82        10.22 o
  -2   1   6        211.66        222.97        25.48 o
  -1   1   6         26.53         43.11         2.89 o
   0   1   6        199.02        200.62         2.57 o
   1   1   6         95.51        106.23         4.66 o
   2   1   6         63.97         73.75         3.69 o
   3   1   6         51.81         53.37         2.95 o
   4   1   6         96.60        107.46         3.35 o
   5   1   6          1.51          2.11         0.19 o
   6   1   6        530.12        554.79         8.55 o
   7   1   6         22.28         23.07         2.60 o
   8   1   6         11.10         11.58         1.57 o
   9   1   6          2.68          3.39         0.43 o
  -6   2   6         13.54         20.17         2.54 o
  -5   2   6         99.12         90.19         7.26 o
  -4   2   6          3.77          1.75         0.47 o
  -3   2   6        121.75        132.09         6.04 o
  -2   2   6        297.82        274.00        15.98 o
  -1   2   6         13.48         13.67         1.07 o
   0   2   6        251.51        292.94         7.51 o
   1   2   6        102.32        107.68         5.49 o
   2   2   6        120.66        124.00         4.70 o
   4   2   6        126.18        122.56         4.25 o
   5   2   6          5.42          6.56         0.30 o
   6   2   6        159.61        166.01         2.44 o
   7   2   6         21.90         22.08         1.45 o
   8   2   6         59.12         59.35         5.66 o
   9   2   6          2.50          5.02         1.26 o
  -6   3   6          2.51          2.81         0.28 o
  -5   3   6          0.02          0.14         0.25 o
  -4   3   6          1.64          1.04         0.30 o
  -3   3   6        377.34        335.85        17.50 o
  -2   3   6        744.29        760.41         8.01 o
  -1   3   6          7.94          6.68         1.09 o
   0   3   6         10.87          9.51         0.54 o
   1   3   6          7.32          9.05         0.39 o
   2   3   6         15.51         14.78         0.60 o
   3   3   6         95.32         77.78         3.62 o
   4   3   6         59.24         61.46         2.43 o
   5   3   6        245.05        245.35         4.73 o
   6   3   6         22.95         16.84         1.03 o
   7   3   6          3.00          1.88         0.30 o
   8   3   6          1.66          1.92         0.26 o
   9   3   6          0.15          0.15         0.41 o
  -5   4   6         37.25         44.23         5.81 o
  -4   4   6          2.00          1.81         0.72 o
  -3   4   6         34.81         34.95         1.67 o
  -2   4   6          3.87          3.56         0.26 o
  -1   4   6          5.92          7.07         0.55 o
   0   4   6          6.09          4.69         0.92 o
   1   4   6        238.52        231.87         7.13 o
   2   4   6        105.40        112.23         4.13 o
   3   4   6         18.90         16.44         0.62 o
   4   4   6         71.05         76.41         2.21 o
   5   4   6         49.55         46.77         1.58 o
   6   4   6         32.55         28.43         1.42 o
   7   4   6        201.15        185.16         2.34 o
   8   4   6          8.41          9.35         0.82 o
   9   4   6          2.50          3.54         0.38 o
  -4   5   6         22.05         31.20         2.97 o
  -3   5   6         10.12         10.67         0.67 o
  -2   5   6         58.38         59.09         2.69 o
  -1   5   6         48.95         48.53         2.00 o
   0   5   6        311.09        301.12         5.75 o
   1   5   6        235.67        230.98         5.29 o
   2   5   6         57.54         57.81         2.31 o
   3   5   6          0.02          0.18         0.14 o
   4   5   6         72.73         70.96         1.86 o
   5   5   6        145.46        141.43         5.03 o
   6   5   6        100.78        107.91         4.26 o
   7   5   6         10.01         10.84         1.33 o
   8   5   6         26.47         24.85         4.31 o
   9   5   6          1.85          1.66         0.33 o
  -4   6   6         53.03         53.86        10.52 o
  -3   6   6          2.26          2.03         0.36 o
  -2   6   6          8.82         10.15         0.56 o
  -1   6   6          6.58          4.68         0.80 o
   0   6   6        251.46        248.80         2.57 o
   1   6   6         12.84         13.80         1.41 o
   2   6   6         66.76         65.31         1.75 o
   3   6   6        293.03        327.56        18.33 o
   4   6   6        262.36        252.93         9.04 o
   5   6   6        131.77        129.93         5.08 o
   6   6   6          3.21          5.09         0.32 o
   7   6   6         92.89         79.31         3.50 o
   8   6   6         18.73         12.42         2.04 o
   9   6   6          3.06          2.49         0.40 o
  -3   7   6         12.43         16.14         1.57 o
  -2   7   6         21.97         24.51         1.74 o
  -1   7   6          5.31          4.90         1.00 o
   0   7   6          2.21          2.70         0.38 o
   1   7   6         63.32         59.69         3.19 o
   2   7   6         12.17         11.74         0.87 o
   3   7   6        109.52        110.44         3.93 o
   4   7   6          0.02          0.21         0.19 o
   5   7   6         55.27         53.62         3.48 o
   6   7   6         13.77         12.40         0.71 o
   7   7   6          0.23          0.27         0.11 o
   8   7   6         28.37         23.10         3.14 o
   9   7   6          0.01          0.95         1.70 o
  -1   8   6         12.98         16.11         1.09 o
   0   8   6          8.91          5.67         1.29 o
   1   8   6        108.08        112.61         2.80 o
   2   8   6         81.79         77.88         6.36 o
   3   8   6         19.02         17.89         1.26 o
   4   8   6        146.23        144.53         4.78 o
   5   8   6        117.78        134.26         6.14 o
   6   8   6          2.32          1.98         0.17 o
   7   8   6          2.45          2.76         0.48 o
   8   8   6         17.50         15.39         2.27 o
   0   9   6          0.26          0.15         0.30 o
   1   9   6         44.84         46.88         7.34 o
   2   9   6          3.26          1.31         0.20 o
   3   9   6          1.26          0.84         0.18 o
   4   9   6         12.91         12.37         0.56 o
   5   9   6         78.82         70.74         4.94 o
   6   9   6          2.27          1.75         0.25 o
   7   9   6         41.13         36.25         4.06 o
   8   9   6         22.15         18.25         3.14 o
   2  10   6         39.16         36.61         6.13 o
   3  10   6         35.30         32.99         3.78 o
   4  10   6          0.32          0.72         0.26 o
   5  10   6          2.14          1.51         0.28 o
   6  10   6          0.23          0.27         0.35 o
  -4  -8   7         40.50         34.80         2.16 o
  -3  -8   7         22.72         27.31         1.42 o
  -2  -8   7        163.37        161.47         6.54 o
  -1  -8   7         54.99         44.98         1.67 o
   0  -8   7          3.12          3.74         0.30 o
   1  -8   7          0.25          0.78         0.16 o
  -6  -7   7          0.01          0.56         0.15 o
  -5  -7   7          5.94          5.38         0.56 o
  -4  -7   7         19.56         21.68         1.19 o
  -3  -7   7         60.15         60.06         2.46 o
  -2  -7   7         12.74         15.23         0.58 o
  -1  -7   7        122.25        118.57         3.48 o
   0  -7   7          0.09          0.76         0.23 o
   1  -7   7          0.54          1.02         0.24 o
   2  -7   7          1.06          1.57         0.30 o
   3  -7   7          0.03          0.81         0.15 o
  -6  -6   7          0.54          0.63         0.27 o
  -5  -6   7          0.00          0.23         0.17 o
  -4  -6   7         54.21         39.81         1.85 o
  -3  -6   7          0.22          0.27         0.12 o
  -2  -6   7          2.19          2.17         0.16 o
  -1  -6   7          0.11          0.19         0.17 o
   0  -6   7         33.75         31.93         1.10 o
   1  -6   7         62.87         64.31         2.17 o
   2  -6   7        175.43        177.86         6.12 o
   3  -6   7         19.92         19.68         1.14 o
   4  -6   7          0.53          0.93         0.14 o
  -7  -5   7          8.54          5.54         0.83 o
  -6  -5   7         15.33         12.25         1.63 o
  -5  -5   7         18.08         16.78         0.92 o
  -4  -5   7         80.06         68.61         2.88 o
  -3  -5   7          0.46          0.60         0.23 o
  -2  -5   7          5.49          3.06         0.63 o
  -1  -5   7          7.59          8.12         0.33 o
   0  -5   7          1.97          1.94         0.27 o
   1  -5   7         33.92         35.23         1.25 o
   2  -5   7        267.27        272.17         8.11 o
   3  -5   7          3.59          3.40         0.23 o
   4  -5   7        203.11        209.36         8.96 o
   5  -5   7        135.17        124.96         8.93 o
  -7  -4   7         27.65         21.75         4.06 o
  -6  -4   7         26.09         20.84         2.54 o
  -5  -4   7         17.76         14.93         1.04 o
  -4  -4   7          4.72          4.14         0.36 o
  -3  -4   7          0.19          0.20         0.10 o
  -2  -4   7          0.25          1.12         0.10 o
  -1  -4   7         11.85         16.13         0.50 o
   0  -4   7         22.87         22.83         0.87 o
   1  -4   7         49.44         49.89         1.94 o
   2  -4   7          1.10          1.29         0.14 o
   3  -4   7          4.86          5.12         0.31 o
   4  -4   7          2.30          2.87         0.18 o
   5  -4   7          5.62          5.80         0.43 o
   6  -4   7          1.60          1.77         0.32 o
  -7  -3   7          7.81          5.72         0.82 o
  -6  -3   7          0.98          1.09         0.13 o
  -5  -3   7          2.83          3.73         0.41 o
  -4  -3   7         65.58         63.95         3.01 o
  -3  -3   7         50.19         52.32         1.74 o
  -2  -3   7          6.39          6.56         0.46 o
  -1  -3   7         81.65         88.31         3.04 o
   0  -3   7          4.54          6.58         0.24 o
   1  -3   7        220.20        228.47         4.75 o
   2  -3   7        187.42        192.91         6.19 o
   3  -3   7        157.16        165.66         5.08 o
   4  -3   7          0.65          1.18         0.15 o
   5  -3   7         70.63         75.52         2.99 o
   6  -3   7         31.26         33.44         1.75 o
   7  -3   7         30.49         27.91         3.79 o
  -7  -2   7          1.37          1.35         0.17 o
  -6  -2   7         46.05         35.73         3.20 o
  -5  -2   7          8.51          6.80         0.65 o
  -4  -2   7          4.81          5.89         0.34 o
  -3  -2   7        296.03        287.68         5.94 o
  -2  -2   7        154.41        153.90         5.31 o
  -1  -2   7         50.52         62.56         2.37 o
   0  -2   7         27.99         37.01         1.41 o
   1  -2   7        157.51        175.29         6.00 o
   2  -2   7          8.78          9.98         0.42 o
   3  -2   7         63.01         68.80         2.13 o
   4  -2   7         86.90         93.62         3.93 o
   5  -2   7         35.49         39.05         1.82 o
   6  -2   7         71.50         72.73         2.80 o
   7  -2   7         83.90         90.23         2.84 o
  -7  -1   7          5.77          4.16         0.67 o
  -6  -1   7          9.79          8.65         1.43 o
  -5  -1   7         19.11         20.17         2.98 o
  -4  -1   7        282.26        284.89        12.39 o
  -3  -1   7        993.68        996.06         6.92 o
  -2  -1   7         62.41         57.12         2.36 o
  -1  -1   7        150.78        151.19         5.21 o
   0  -1   7        661.37        679.02         9.36 o
   1  -1   7          4.87          3.82         0.35 o
   2  -1   7          7.26          9.43         0.35 o
   3  -1   7        336.10        353.56         9.81 o
   4  -1   7          0.91          0.98         0.21 o
   5  -1   7          7.41          8.36         0.33 o
   6  -1   7         17.34         18.22         0.76 o
   7  -1   7         39.17         40.60         2.14 o
   8  -1   7          0.33          0.79         0.25 o
  -6   0   7         13.62         13.46         1.75 o
  -5   0   7         28.53         30.88         3.46 o
  -4   0   7         39.74         40.01         0.89 o
  -3   0   7        968.08        999.83         9.70 o
  -2   0   7          3.75          3.66         0.21 o
  -1   0   7          1.10          1.82         0.13 o
   0   0   7         19.46         20.45         0.92 o
   1   0   7          0.87          1.08         0.08 o
   2   0   7          9.97         12.16         0.49 o
   3   0   7        112.85        116.00         3.69 o
   4   0   7         55.97         64.76         2.62 o
   5   0   7         62.40         62.86         2.93 o
   6   0   7         91.42         93.99         3.83 o
   7   0   7          4.72          4.47         0.46 o
   8   0   7         20.87         21.81         1.97 o
  -6   1   7          0.71          0.54         0.16 o
  -5   1   7          0.73          0.45         0.18 o
  -4   1   7         36.97         36.79         2.12 o
  -3   1   7        360.80        355.97        14.56 o
  -2   1   7        328.38        355.61        17.69 o
  -1   1   7          0.15          0.11         0.04 o
   0   1   7        376.61        410.25         5.55 o
   1   1   7         39.23         50.01         2.25 o
   2   1   7          8.96         11.13         0.46 o
   3   1   7          5.32          3.88         0.20 o
   4   1   7         33.14         38.53         1.33 o
   5   1   7        168.56        178.97         2.87 o
   6   1   7        466.41        448.64        10.82 o
   7   1   7         17.28         15.17         1.65 o
   8   1   7         68.50         61.47         3.91 o
   9   1   7          0.05          0.62         0.35 o
  -6   2   7         23.77         24.08         2.65 o
  -5   2   7         17.06         22.47         1.53 o
  -4   2   7         23.38         22.55         2.13 o
  -3   2   7        234.23        241.60        19.09 o
  -2   2   7         67.76         72.88         3.48 o
  -1   2   7         31.82         41.20         2.18 o
   0   2   7         83.71         92.43         0.99 o
   1   2   7        237.71        260.06         4.40 o
   2   2   7        367.91        382.72         7.12 o
   3   2   7          0.17          0.27         0.10 o
   4   2   7         17.47         22.30         0.82 o
   5   2   7          9.78          9.59         0.45 o
   6   2   7          5.54          7.55         0.52 o
   7   2   7        122.66        121.49         1.97 o
   8   2   7         26.82         21.80         2.62 o
   9   2   7         70.36         76.13        14.06 o
  -5   3   7         11.98         17.10         1.45 o
  -4   3   7          0.53          0.63         0.22 o
  -3   3   7         27.68         20.79         1.37 o
  -2   3   7        117.35        116.67         5.31 o
  -1   3   7          1.19          1.15         0.24 o
   0   3   7         33.02         38.60         1.85 o
   1   3   7         62.24         64.81         1.43 o
   2   3   7         76.49         83.31         3.61 o
   3   3   7         71.24         73.86         2.87 o
   4   3   7          1.27          3.32         0.26 o
   5   3   7         39.02         38.32         2.51 o
   6   3   7        123.58        129.61         3.22 o
   7   3   7          0.75          1.01         0.17 o
   8   3   7         32.19         32.38         2.82 o
   9   3   7         11.23         13.31         3.24 o
  -5   4   7          4.75          6.98         1.01 o
  -4   4   7         11.99         13.91         2.13 o
  -3   4   7          2.70          1.96         0.28 o
  -2   4   7          3.87          2.67         0.27 o
  -1   4   7         16.16         16.32         0.70 o
   0   4   7         73.80         86.38         3.61 o
   1   4   7          5.31          4.45         0.25 o
   2   4   7         89.07         89.17         3.14 o
   3   4   7        205.54        196.80         4.28 o
   4   4   7         18.83         19.68         0.65 o
   5   4   7          1.22          1.22         0.11 o
   6   4   7          3.35          1.31         0.13 o
   7   4   7         30.70         21.28         3.39 o
   8   4   7          2.36          4.56         0.49 o
   9   4   7          4.92          6.08         0.98 o
  -4   5   7          1.29          2.61         0.42 o
  -3   5   7         41.07         44.06         2.62 o
  -2   5   7          2.12          2.61         0.31 o
  -1   5   7          1.99          1.12         0.52 o
   1   5   7        271.70        249.41        10.33 o
   2   5   7        521.37        522.86         6.78 o
   3   5   7        158.21        151.09         4.72 o
   4   5   7         86.25         85.52         2.40 o
   5   5   7         26.20         27.62         0.91 o
   6   5   7         23.55         22.40         1.33 o
   7   5   7        135.06        141.97         3.95 o
   8   5   7         11.30          7.56         1.45 o
   9   5   7          0.30          1.57         0.30 o
  -3   6   7          3.64          3.09         0.40 o
  -2   6   7         28.42         33.26         1.59 o
  -1   6   7         16.45         19.29         1.10 o
   0   6   7          6.31          4.75         0.96 o
   1   6   7          7.98          6.40         0.77 o
   2   6   7        830.42        810.06        30.48 o
   3   6   7         75.86         79.64         3.63 o
   4   6   7        424.31        423.51        14.74 o
   5   6   7        396.55        380.06         8.01 o
   6   6   7          0.63          0.76         0.10 o
   7   6   7         53.30         46.67         3.32 o
   8   6   7          3.04          3.55         0.52 o
   9   6   7          0.17          0.84         0.26 o
  -2   7   7          4.14          4.26         0.37 o
  -1   7   7          7.39          7.91         0.83 o
   0   7   7         70.63         72.35         1.65 o
   1   7   7         13.89         11.34         1.41 o
   2   7   7        144.14        140.83         2.79 o
   3   7   7         22.84         23.68         2.20 o
   4   7   7          5.61          6.20         0.49 o
   5   7   7         11.07         10.86         0.83 o
   6   7   7          2.24          1.93         0.14 o
   7   7   7          4.88          4.88         0.53 o
   8   7   7         15.36         11.23         1.87 o
   9   7   7          4.49          5.61         0.56 o
  -1   8   7         26.41         31.79         2.13 o
   0   8   7          1.15          1.09         0.34 o
   1   8   7          4.65          1.90         0.32 o
   2   8   7         21.53         21.33         3.17 o
   3   8   7          1.48          1.18         0.27 o
   4   8   7          1.45          1.51         0.21 o
   5   8   7        101.28        101.25         7.26 o
   6   8   7          0.02          0.29         0.26 o
   7   8   7         27.66         28.34         1.67 o
   8   8   7          7.70          5.76         0.64 o
   1   9   7         59.19         66.54         7.67 o
   2   9   7         11.67         10.18         4.83 o
   3   9   7         37.36         38.74         9.03 o
   4   9   7          4.64          4.36         0.46 o
   5   9   7          0.15          0.69         0.17 o
   6   9   7          0.04          0.40         0.13 o
   7   9   7         25.04         21.83         2.67 o
   4  10   7          0.46          0.09         0.29 o
   5  10   7         11.81         11.11         1.14 o
  -3  -8   8         20.36         21.40         1.42 o
  -2  -8   8          0.18          0.33         0.14 o
  -1  -8   8         50.35         50.15         2.04 o
  -5  -7   8          6.42          8.22         0.57 o
  -4  -7   8          2.78          4.14         0.31 o
  -3  -7   8          6.09          5.52         0.63 o
  -2  -7   8          0.12          0.05         0.20 o
  -1  -7   8          3.32          2.08         0.47 o
   0  -7   8          0.00          0.71         0.39 o
   1  -7   8          1.87          2.42         0.30 o
   2  -7   8         37.11         39.02         2.19 o
  -5  -6   8         10.62         12.67         0.81 o
  -4  -6   8          3.73          3.61         0.31 o
  -3  -6   8         15.93         17.02         0.77 o
  -2  -6   8          0.22          1.01         0.21 o
  -1  -6   8          1.71          2.31         0.19 o
   0  -6   8          1.44          1.30         0.18 o
   1  -6   8         17.20         16.97         0.73 o
   2  -6   8          3.81          4.54         0.35 o
   3  -6   8         80.86         82.64         4.47 o
  -6  -5   8          2.10          2.34         0.40 o
  -5  -5   8         16.70         13.57         1.27 o
  -4  -5   8         15.82         14.93         0.74 o
  -3  -5   8        122.13        116.15         4.56 o
  -2  -5   8        135.39        129.94         4.45 o
  -1  -5   8          0.00          0.58         0.17 o
   0  -5   8          1.02          1.18         0.23 o
   1  -5   8         34.86         35.09         1.17 o
   2  -5   8        290.96        286.18         6.16 o
   3  -5   8        113.33        118.57         4.92 o
   4  -5   8         65.07         65.33         3.56 o
   5  -5   8        145.00        140.91         8.08 o
  -6  -4   8          0.12          0.20         0.29 o
  -5  -4   8          2.57          3.15         0.32 o
  -4  -4   8         15.10         15.96         0.93 o
  -3  -4   8         60.99         60.43         2.24 o
  -2  -4   8         95.88         84.55         2.98 o
  -1  -4   8        129.62        133.98         4.70 o
   0  -4   8          6.31          7.23         0.37 o
   1  -4   8         31.52         31.21         1.03 o
   2  -4   8          0.00          0.73         0.14 o
   3  -4   8          4.06          4.46         0.25 o
   4  -4   8          6.53          8.41         0.46 o
   5  -4   8          4.40          3.96         0.29 o
   6  -4   8         17.45         17.28         1.15 o
  -6  -3   8         34.36         26.00         3.91 o
  -5  -3   8         60.48         65.16         9.04 o
  -4  -3   8         30.60         30.03         1.23 o
  -3  -3   8         59.29         56.95         1.87 o
  -2  -3   8          4.95          3.81         0.40 o
  -1  -3   8        332.07        316.23         4.61 o
   0  -3   8         35.41         37.76         1.32 o
   1  -3   8         51.62         55.22         1.90 o
   2  -3   8         94.44         99.13         3.57 o
   3  -3   8        145.58        149.21         5.26 o
   4  -3   8          7.00          6.70         0.36 o
   5  -3   8         34.67         34.95         1.59 o
   6  -3   8          5.59          4.95         0.56 o
  -6  -2   8          0.00          0.16         0.09 o
  -5  -2   8          0.23          0.42         0.09 o
  -4  -2   8         71.47         78.52         6.01 o
  -3  -2   8        617.76        632.02         8.32 o
  -2  -2   8         11.75         12.49         0.52 o
  -1  -2   8          0.09          0.34         0.09 o
   0  -2   8         32.34         31.99         1.23 o
   1  -2   8          7.46          8.62         0.50 o
   2  -2   8          1.69          1.31         0.10 o
   3  -2   8        194.86        188.40         6.39 o
   4  -2   8         18.05         18.81         0.97 o
   5  -2   8         16.10         15.63         0.79 o
   6  -2   8          1.14          1.79         0.22 o
   7  -2   8          0.26          0.16         0.11 o
  -6  -1   8         11.13         10.00         1.78 o
  -5  -1   8         50.67         52.52         1.20 o
  -4  -1   8         98.36        103.89         3.05 o
  -3  -1   8          0.07          0.33         0.15 o
  -2  -1   8        306.66        307.57         3.99 o
  -1  -1   8        357.94        363.84         3.68 o
   0  -1   8         72.48         93.38         3.76 o
   1  -1   8         80.16         88.34         3.21 o
   2  -1   8         65.62         66.75         2.32 o
   3  -1   8         57.82         61.82         2.10 o
   4  -1   8          3.52          3.89         0.19 o
   5  -1   8         17.82         19.36         1.08 o
   6  -1   8          0.10          0.13         0.11 o
   7  -1   8         18.34         15.12         1.39 o
   8  -1   8          0.33          0.79         0.50 o
  -6   0   8         73.43         82.23        11.87 o
  -5   0   8          8.94          8.75         1.04 o
  -4   0   8         13.19         10.69         1.60 o
  -3   0   8        234.32        251.91        20.36 o
  -2   0   8        246.49        260.01         9.41 o
  -1   0   8        313.42        297.73         8.23 o
   0   0   8         32.75         36.47         1.60 o
   1   0   8          8.05          7.54         0.40 o
   2   0   8         74.18         80.68         2.66 o
   3   0   8          2.17          1.41         0.12 o
   4   0   8          1.22          1.31         0.14 o
   5   0   8         22.94         22.63         1.00 o
   6   0   8         12.67         10.77         0.89 o
   7   0   8          3.30          2.76         0.32 o
   8   0   8          0.13          0.38         0.34 o
  -6   1   8         12.01         14.56         1.55 o
  -5   1   8          0.00          0.43         0.67 o
  -4   1   8          5.58          5.70         0.43 o
  -3   1   8         93.03        103.74         4.78 o
  -2   1   8         33.19         34.56         1.89 o
  -1   1   8        224.73        179.59        22.36 o
   0   1   8         24.90         26.31         1.20 o
   1   1   8         22.88         25.23         1.07 o
   2   1   8         60.43         73.46         2.62 o
   3   1   8         55.60         59.19         1.82 o
   4   1   8        103.77        108.77         3.53 o
   5   1   8          1.10          1.26         0.15 o
   6   1   8          2.97          3.27         0.27 o
   7   1   8          1.34          1.60         0.31 o
   8   1   8        293.80        292.84        18.92 o
  -5   2   8          7.23          9.12         1.37 o
  -4   2   8         11.39         10.71         0.87 o
  -3   2   8         52.63         48.41         2.36 o
  -2   2   8         87.61         87.68         4.06 o
  -1   2   8         49.95         50.47         2.48 o
   0   2   8         12.98         10.75         1.03 o
   1   2   8         11.65         13.61         0.85 o
   2   2   8        610.13        622.85         3.99 o
   3   2   8          2.32          3.25         0.19 o
   4   2   8          0.79          0.83         0.09 o
   5   2   8          0.46          1.13         0.11 o
   6   2   8        119.78        110.26         2.22 o
   7   2   8          3.78          1.75         0.20 o
   8   2   8        290.11        287.18        27.49 o
   9   2   8          1.67          0.35         0.38 o
  -5   3   8         25.60         30.78         2.00 o
  -4   3   8          2.68          1.27         0.18 o
  -3   3   8          1.19          0.43         0.21 o
  -2   3   8         52.97         48.20         2.27 o
  -1   3   8         99.33         83.76         4.36 o
   0   3   8         13.31         11.89         0.68 o
   1   3   8          2.19          1.70         0.17 o
   2   3   8         46.23         44.64         2.12 o
   3   3   8          2.92          4.10         0.35 o
   4   3   8         35.36         37.05         1.31 o
   5   3   8          6.69          4.86         0.24 o
   6   3   8         51.51         49.90         3.57 o
   7   3   8         25.29         22.86         3.77 o
   8   3   8          3.04          4.62         0.92 o
   9   3   8          0.50          0.66         0.27 o
  -4   4   8          1.44          1.31         0.27 o
  -3   4   8         37.02         37.47         3.47 o
  -2   4   8          0.05          0.91         0.23 o
  -1   4   8         71.34         68.92         3.30 o
   0   4   8         33.53         30.49         1.52 o
   1   4   8         50.03         49.86         1.12 o
   2   4   8        299.78        331.05        23.28 o
   3   4   8        343.01        346.70         4.03 o
   4   4   8       1226.40       1251.29        21.14 o
   5   4   8         99.30        106.68         7.10 o
   6   4   8          4.18          3.42         0.30 o
   7   4   8         91.98         68.76         6.36 o
   8   4   8          0.00          0.37         0.15 o
   9   4   8          1.25          2.06         0.31 o
  -3   5   8          0.17          0.37         0.26 o
  -2   5   8          1.34          0.99         0.17 o
  -1   5   8         13.74         16.04         0.87 o
   0   5   8         59.96         61.43         2.89 o
   1   5   8          0.88          2.19         0.32 o
   2   5   8        242.21        248.59         7.29 o
   3   5   8        109.00        105.67         3.41 o
   4   5   8          9.53          9.31         0.38 o
   5   5   8          0.60          1.10         0.11 o
   6   5   8         19.11         19.47         1.14 o
   7   5   8          6.27          5.75         0.40 o
   8   5   8         68.11         63.88         4.51 o
   9   5   8         26.23         29.26         2.14 o
  -3   6   8          4.60          4.42         0.55 o
  -2   6   8         59.20         74.60         3.76 o
  -1   6   8          0.31          0.87         0.47 o
   0   6   8         37.58         36.22         1.93 o
   1   6   8        102.55         89.49         1.35 o
   2   6   8        120.37        132.00         2.05 o
   3   6   8         18.87         18.12         1.04 o
   4   6   8        682.44        679.17        26.08 o
   5   6   8         30.09         29.99         1.15 o
   6   6   8          8.85          9.72         0.50 o
   7   6   8          0.98          1.02         0.14 o
   8   6   8         20.58         21.52         3.19 o
   9   6   8          0.23          0.31         0.22 o
  -2   7   8         77.89         93.35         6.17 o
  -1   7   8          4.47          8.12         1.19 o
   0   7   8         39.75         45.15         1.77 o
   1   7   8          1.44          1.88         0.40 o
   2   7   8         19.66         18.86         2.64 o
   3   7   8          4.25          3.96         0.28 o
   4   7   8         75.36         76.55         4.25 o
   5   7   8         19.24         20.03         1.19 o
   6   7   8         34.81         37.20         1.34 o
   7   7   8          7.55          7.77         0.55 o
   8   7   8          9.25          6.83         0.88 o
   0   8   8          1.77          1.73         0.27 o
   1   8   8          3.60          3.11         0.55 o
   2   8   8         13.17         11.27         1.50 o
   3   8   8          0.42          0.64         0.14 o
   4   8   8         28.64         27.17         2.75 o
   5   8   8          5.03          5.56         0.54 o
   6   8   8         27.71         28.13         1.79 o
   7   8   8          8.70          7.29         1.00 o
   8   8   8          0.43          0.50         0.16 o
   2   9   8          0.50         -0.04         0.49 o
   3   9   8         59.93         68.97         4.32 o
   4   9   8         31.81         30.79         3.87 o
   5   9   8          0.14          0.45         0.16 o
   6   9   8          2.54          2.13         0.22 o
   7   9   8         90.36         88.44         8.75 o
  -3  -7   9          6.38          6.11         0.44 o
  -2  -7   9          1.41          0.85         0.26 o
  -1  -7   9         50.74         49.00         2.20 o
   0  -7   9          0.80          1.05         0.17 o
   1  -7   9         48.88         46.90         2.09 o
  -4  -6   9          1.73          1.27         0.37 o
  -3  -6   9         10.16         10.85         1.22 o
  -2  -6   9          8.80         10.41         0.83 o
  -1  -6   9         30.43         26.79         1.16 o
   0  -6   9          8.07          8.15         0.47 o
   1  -6   9          0.32          0.95         0.16 o
   2  -6   9          1.73          1.79         0.21 o
   3  -6   9         27.40         25.05         1.47 o
  -5  -5   9          1.81          1.08         0.16 o
  -4  -5   9          2.23          2.18         0.23 o
  -3  -5   9          0.14          0.50         0.13 o
  -2  -5   9         63.27         56.08         2.29 o
  -1  -5   9         94.48         88.97         3.61 o
   0  -5   9         42.24         40.36         1.53 o
   1  -5   9         85.33         79.81         2.95 o
   2  -5   9         54.03         52.16         1.77 o
   3  -5   9          0.95          1.19         0.40 o
   4  -5   9        194.59        194.83         9.85 o
  -5  -4   9          8.42          7.23         1.06 o
  -4  -4   9         70.21         67.71         4.08 o
  -3  -4   9          0.00          0.25         0.22 o
  -2  -4   9         27.40         26.56         1.05 o
  -1  -4   9         20.73         21.43         1.00 o
   0  -4   9         32.46         28.76         1.08 o
   1  -4   9         30.30         33.43         1.05 o
   2  -4   9         24.89         25.90         0.76 o
   3  -4   9         44.60         44.52         1.59 o
   4  -4   9        168.91        172.86         8.25 o
   5  -4   9          0.86          1.40         0.20 o
  -6  -3   9         47.06         35.86         6.36 o
  -5  -3   9         16.99         15.29         2.28 o
  -4  -3   9         14.49         14.54         1.20 o
  -3  -3   9         63.14         65.74         2.71 o
  -2  -3   9         22.08         21.22         1.09 o
  -1  -3   9        104.21        104.60         3.99 o
   0  -3   9        101.10        104.61         3.40 o
   1  -3   9         49.58         49.11         1.81 o
   2  -3   9         33.93         32.95         1.49 o
   3  -3   9          1.54          1.47         0.16 o
   4  -3   9          7.51          7.34         0.36 o
   5  -3   9          0.24          0.37         0.22 o
   6  -3   9         11.58         12.10         0.66 o
  -6  -2   9         21.58         20.73         2.47 o
  -5  -2   9         15.97         13.96         2.25 o
  -4  -2   9        175.04        181.87         5.13 o
  -3  -2   9        157.18        173.35         4.00 o
  -2  -2   9         29.84         30.88         1.17 o
  -1  -2   9        152.12        156.73         5.77 o
   0  -2   9          7.51          6.88         0.31 o
   1  -2   9         23.18         22.69         0.87 o
   2  -2   9         89.69         96.61         3.25 o
   3  -2   9         89.49         92.67         3.19 o
   4  -2   9          0.97          1.64         0.16 o
   5  -2   9         58.85         61.50         2.06 o
   6  -2   9         18.39         17.14         1.44 o
   7  -2   9         12.79         12.63         0.89 o
  -6  -1   9          1.03          0.95         0.16 o
  -5  -1   9          0.01          0.14         0.19 o
  -4  -1   9         35.42         37.53         1.78 o
  -3  -1   9        540.12        549.29        17.35 o
  -2  -1   9         60.07         59.98         1.71 o
  -1  -1   9        604.64        603.82        11.74 o
   0  -1   9        337.17        337.71        14.15 o
   1  -1   9          7.46          9.11         0.38 o
   2  -1   9         12.76         14.10         0.55 o
   3  -1   9         17.05         19.98         0.65 o
   4  -1   9        168.05        169.30         6.22 o
   5  -1   9         22.84         20.40         1.00 o
   6  -1   9         27.74         27.40         1.19 o
   7  -1   9          2.16          1.92         0.26 o
  -5   0   9         15.90         18.35         2.36 o
  -4   0   9          1.76          2.23         0.27 o
  -3   0   9          9.29          8.80         1.31 o
  -2   0   9         27.72         27.90         1.56 o
  -1   0   9         50.76         53.08         1.15 o
   0   0   9          9.15          8.68         0.50 o
   1   0   9          0.46          0.84         0.11 o
   2   0   9          8.59          8.60         0.39 o
   3   0   9          3.03          3.34         0.20 o
   4   0   9          8.07          8.78         0.35 o
   5   0   9         23.55         19.83         1.21 o
   6   0   9         49.47         44.80         3.00 o
   7   0   9          7.88          8.22         0.75 o
   8   0   9         69.67         67.82         6.00 o
  -5   1   9         32.59         41.43         2.97 o
  -4   1   9          8.73          9.07         1.15 o
  -3   1   9         72.03         77.32         4.08 o
  -2   1   9         25.86         26.10         2.24 o
  -1   1   9          1.55          1.92         0.21 o
   0   1   9          3.26          3.30         0.22 o
   1   1   9         19.12         17.97         0.77 o
   2   1   9          5.77          7.67         0.75 o
   3   1   9        112.53        118.33         3.33 o
   4   1   9          7.45          8.38         0.46 o
   5   1   9          9.06          8.68         0.61 o
   6   1   9          0.00          0.22         0.10 o
   7   1   9          7.25          4.46         0.61 o
   8   1   9         45.19         36.26         3.03 o
  -5   2   9         26.67         28.37         2.93 o
  -4   2   9          2.45          3.92         0.37 o
  -3   2   9         19.41         18.75         1.00 o
  -2   2   9          3.03          4.24         0.49 o
  -1   2   9         18.52         14.24         0.77 o
   0   2   9          1.45          0.65         0.27 o
   1   2   9         14.69         15.76         0.87 o
   2   2   9         30.46         28.64         1.18 o
   3   2   9        465.20        471.19         4.43 o
   4   2   9        722.20        717.85         6.60 o
   5   2   9          9.17         11.14         0.48 o
   6   2   9         50.74         40.30         2.61 o
   7   2   9         14.32          9.41         1.17 o
   8   2   9         69.20         58.11         8.84 o
  -4   3   9         15.92         24.78         1.99 o
  -3   3   9          7.47          8.36         0.96 o
  -2   3   9          2.38          2.14         0.24 o
  -1   3   9         12.37          6.70         0.55 o
   0   3   9          4.45          2.79         0.25 o
   1   3   9         43.18         33.76         1.08 o
   2   3   9         24.99         25.73         1.79 o
   3   3   9        124.26        141.17        10.04 o
   4   3   9        218.30        218.35        14.27 o
   5   3   9          7.06          8.81         0.42 o
   6   3   9         19.80         21.08         1.51 o
   7   3   9         30.18         27.14         4.36 o
   8   3   9         11.10         14.40         2.64 o
   9   3   9         46.46         47.21         8.47 o
  -4   4   9         51.21         63.64         4.25 o
  -3   4   9         12.82         11.91         1.39 o
  -2   4   9          4.97          5.62         0.56 o
  -1   4   9         65.59         53.41         2.55 o
   0   4   9         88.23         74.86         4.23 o
   1   4   9          1.41          0.28         0.05 o
   2   4   9          0.09          0.01         0.14 o
   3   4   9        111.47        119.79         4.24 o
   4   4   9        489.70        479.10         8.43 o
   5   4   9          6.30          5.87         0.40 o
   6   4   9         18.92         16.10         1.47 o
   7   4   9         41.73         35.32         4.37 o
   8   4   9          9.70          6.45         1.32 o
   9   4   9          0.00          0.79         0.23 o
  -3   5   9          1.68          1.81         0.23 o
  -2   5   9         46.57         59.15         5.42 o
  -1   5   9          0.08          0.56         0.16 o
   0   5   9          9.63         11.56         0.87 o
   1   5   9         73.45         64.89         3.11 o
   2   5   9         11.37          9.08         0.81 o
   3   5   9         12.79         11.16         0.67 o
   4   5   9         71.11         70.53         2.68 o
   5   5   9         11.79         10.36         0.77 o
   6   5   9         88.91         93.39         2.84 o
   7   5   9         61.15         57.28         5.10 o
   8   5   9          4.84          5.79         0.56 o
   9   5   9         57.03         60.10         4.98 o
  -2   6   9          3.38          4.71         0.40 o
  -1   6   9          2.61          3.08         0.34 o
   0   6   9          0.04          0.91         0.30 o
   1   6   9         10.77          8.53         0.76 o
   2   6   9        134.98        135.29         3.08 o
   3   6   9          2.25          2.86         0.36 o
   4   6   9        378.14        397.49        11.30 o
   5   6   9          2.53          2.77         0.27 o
   6   6   9          0.24          0.52         0.10 o
   7   6   9          2.28          3.19         0.28 o
   8   6   9          8.70          6.60         1.00 o
  -1   7   9         15.92         21.53         1.69 o
   0   7   9          3.39          4.28         0.67 o
   1   7   9         17.33         20.99         1.09 o
   2   7   9         17.17         15.97         3.33 o
   3   7   9          5.34          5.00         0.43 o
   4   7   9         22.02         19.99         1.08 o
   5   7   9         25.31         26.33         1.10 o
   6   7   9          5.94          6.50         0.44 o
   7   7   9          0.65          0.66         0.17 o
   8   7   9          3.30          3.46         0.35 o
   1   8   9          0.21          0.96         0.28 o
   2   8   9         14.93         14.31         1.83 o
   3   8   9          2.17          1.50         0.20 o
   4   8   9         13.72         13.73         1.98 o
   5   8   9         18.76         20.77         1.42 o
   6   8   9          7.18          7.19         0.81 o
   7   8   9          9.61         10.70         0.76 o
   3   9   9         11.41         15.48         1.12 o
   4   9   9          0.18          0.28         0.14 o
   5   9   9         16.30         17.40         2.86 o
   6   9   9         15.80         13.06         1.19 o
  -3  -6  10          0.28          0.04         0.27 o
  -2  -6  10         13.66         10.02         0.69 o
  -1  -6  10         27.26         24.31         1.31 o
   0  -6  10          0.29          0.40         0.20 o
   1  -6  10         14.89         15.50         0.74 o
   2  -6  10         23.92         24.88         1.07 o
  -4  -5  10          4.75          4.84         0.31 o
  -3  -5  10         10.75          7.91         0.94 o
  -2  -5  10          0.12          0.57         0.13 o
  -1  -5  10         17.58         17.71         0.80 o
   0  -5  10         38.84         34.46         1.38 o
   1  -5  10          0.15          0.27         0.18 o
   2  -5  10          6.81          6.51         0.69 o
   3  -5  10         31.79         31.10         1.40 o
  -5  -4  10          0.02          0.49         0.24 o
  -4  -4  10        107.32         94.28         5.87 o
  -3  -4  10         64.66         66.44         3.75 o
  -2  -4  10          8.96          8.91         0.77 o
  -1  -4  10          8.86          9.81         0.45 o
   0  -4  10         92.61         87.01         3.55 o
   1  -4  10          5.04          5.12         0.39 o
   2  -4  10         10.57         11.46         0.70 o
   3  -4  10         31.43         31.45         1.33 o
   4  -4  10          0.70          0.62         0.17 o
   5  -4  10          0.05          0.40         0.24 o
  -5  -3  10         53.70         53.77         2.83 o
  -4  -3  10        282.98        285.38        23.38 o
  -3  -3  10         58.47         54.65         2.37 o
  -2  -3  10         57.63         60.85         2.15 o
  -1  -3  10          4.40          5.73         0.33 o
   0  -3  10         37.98         41.31         1.63 o
   1  -3  10          2.60          3.12         0.29 o
   2  -3  10          1.56          1.70         0.24 o
   3  -3  10          5.94          5.49         0.33 o
   4  -3  10         69.44         70.15         2.62 o
   5  -3  10          4.82          5.96         0.72 o
   6  -3  10          8.55          8.51         0.57 o
  -5  -2  10         12.60         10.92         1.49 o
  -4  -2  10         33.51         34.78         4.22 o
  -3  -2  10          5.51          5.40         0.36 o
  -2  -2  10         11.40         12.89         0.63 o
  -1  -2  10         22.20         22.57         0.86 o
   0  -2  10         27.32         29.29         1.71 o
   1  -2  10          2.83          2.93         0.27 o
   2  -2  10          4.58          4.17         0.28 o
   3  -2  10          4.73          4.72         0.28 o
   4  -2  10          0.78          0.97         0.12 o
   5  -2  10         87.22         85.74         3.23 o
   6  -2  10         29.75         27.20         1.72 o
  -5  -1  10          4.05          4.79         0.43 o
  -4  -1  10          1.54          1.85         1.22 o
  -3  -1  10         75.41         77.98         1.84 o
  -2  -1  10          0.16          0.21         0.16 o
  -1  -1  10        249.89        251.71         4.08 o
   0  -1  10         45.54         45.97         1.74 o
   1  -1  10        112.69        118.27         4.18 o
   2  -1  10          3.35          3.79         0.31 o
   3  -1  10         32.26         34.18         1.14 o
   4  -1  10         16.01         17.64         0.69 o
   5  -1  10        118.14        118.12         4.70 o
   6  -1  10          0.14          0.33         0.14 o
   7  -1  10          1.68          2.02         0.37 o
  -5   0  10         32.23         35.48         5.18 o
  -4   0  10          8.44         10.13         1.37 o
  -3   0  10          2.98          3.41         0.35 o
  -2   0  10         10.24          9.74         1.38 o
  -1   0  10         60.80         62.77         1.30 o
   0   0  10        216.14        217.29         2.74 o
   1   0  10         19.76         20.60         0.81 o
   2   0  10        226.28        232.85         4.59 o
   3   0  10         32.23         33.46         1.18 o
   4   0  10         17.62         17.08         0.93 o
   5   0  10          5.14          5.87         0.38 o
   6   0  10        124.41        110.66         7.15 o
   7   0  10          3.70          2.60         0.37 o
  -4   1  10         22.60         21.35         1.80 o
  -3   1  10          2.45          2.82         0.40 o
  -2   1  10         18.56         16.56         0.64 o
  -1   1  10          0.48          1.21         0.25 o
   0   1  10          1.73          2.58         0.21 o
   1   1  10         82.24         84.29         2.14 o
   2   1  10          8.99          9.13         0.36 o
   3   1  10        162.36        167.97         5.79 o
   4   1  10         76.65         79.77         2.77 o
   5   1  10          0.74          0.66         0.14 o
   6   1  10          0.40          0.49         0.15 o
   7   1  10         40.78         39.52         4.73 o
   8   1  10          0.95          0.78         0.30 o
  -4   2  10          1.08          1.34         0.26 o
  -3   2  10         59.00         66.02         6.56 o
  -2   2  10         18.12         18.32         1.22 o
  -1   2  10        138.77        128.94         5.93 o
   0   2  10        148.25        139.29         8.77 o
   1   2  10         32.33         31.32         1.45 o
   2   2  10         91.14         94.08         2.36 o
   3   2  10        373.42        349.30        10.05 o
   4   2  10         97.42         94.93         3.36 o
   5   2  10          7.95          7.90         0.61 o
   6   2  10         82.37         75.87         4.46 o
   7   2  10         40.09         34.10         3.86 o
   8   2  10         11.61         11.66         2.15 o
  -4   3  10          3.34          3.99         0.71 o
  -3   3  10          0.84          1.29         0.29 o
  -2   3  10          6.36          5.81         0.97 o
  -1   3  10        118.86        111.41        10.52 o
   0   3  10         51.77         43.29         2.04 o
   1   3  10         12.61         11.03         1.07 o
   2   3  10         10.09          9.13         0.54 o
   3   3  10          4.39          4.95         0.42 o
   4   3  10         14.33         14.67         0.95 o
   5   3  10        131.18        132.32         5.19 o
   6   3  10         34.37         28.38         2.42 o
   7   3  10         50.29         39.51         4.65 o
   8   3  10         13.55         14.89         2.59 o
  -3   4  10         12.88         13.36         1.13 o
  -2   4  10         21.67         27.19         1.44 o
  -1   4  10          1.04          1.06         0.26 o
   0   4  10         17.34         14.01         0.84 o
   1   4  10        205.38        174.58         9.16 o
   2   4  10         16.98         16.09         1.45 o
   3   4  10         26.79         25.20         1.91 o
   4   4  10         14.56         13.50         0.83 o
   5   4  10          3.42          3.44         0.38 o
   6   4  10         31.46         32.64         1.86 o
   7   4  10          2.76          2.45         0.29 o
   8   4  10          2.37          1.59         0.27 o
  -2   5  10         38.25         44.03         5.15 o
  -1   5  10          1.11          2.80         0.26 o
   0   5  10          0.42          0.69         0.27 o
   1   5  10         27.45         26.39         1.25 o
   2   5  10          0.02          0.17         0.08 o
   3   5  10         82.08         84.13         1.75 o
   4   5  10         70.15         68.04         2.96 o
   5   5  10         90.14         95.10         2.73 o
   6   5  10          0.73          0.77         0.11 o
   7   5  10          0.55          0.76         0.16 o
   8   5  10          8.63          7.99         0.74 o
  -1   6  10         30.57         33.05         2.47 o
   0   6  10         16.22         24.42         1.84 o
   1   6  10          3.72          2.61         0.46 o
   2   6  10          5.01          4.33         1.01 o
   3   6  10         89.69         92.71         3.32 o
   4   6  10        272.88        290.48         8.98 o
   5   6  10         13.43         14.29         0.84 o
   6   6  10        163.98        177.35         5.73 o
   7   6  10          0.56          1.64         0.23 o
   8   6  10          5.28          4.06         0.36 o
   0   7  10         64.47         83.90         9.25 o
   1   7  10          0.08          0.41         0.60 o
   2   7  10          1.77          2.91         0.30 o
   3   7  10          3.04          2.74         0.53 o
   4   7  10         71.40         78.56         5.23 o
   5   7  10          1.33          1.66         0.18 o
   6   7  10          3.00          2.20         0.23 o
   7   7  10         57.00         60.52         3.44 o
   2   8  10         16.07         17.75         1.42 o
   3   8  10         19.57         19.85         1.52 o
   4   8  10         20.37         19.80         2.83 o
   5   8  10          2.57          2.81         0.35 o
   6   8  10          8.10          8.53         0.55 o
   7   8  10         10.57         10.62         0.88 o
  -3  -5  11         26.03         26.17         1.60 o
  -2  -5  11          0.13          0.79         0.17 o
  -1  -5  11         92.13         80.31         4.36 o
   0  -5  11          0.02          0.49         0.15 o
   1  -5  11          0.78          0.62         0.14 o
   2  -5  11          2.55          2.53         0.20 o
  -4  -4  11        208.89        245.00         3.47 o
  -3  -4  11         22.46         20.03         1.26 o
  -2  -4  11         17.52         18.50         1.36 o
  -1  -4  11          2.94          2.83         0.23 o
   0  -4  11         92.51         85.51         4.26 o
   1  -4  11          1.51          1.69         0.34 o
   2  -4  11         20.81         18.89         1.13 o
   3  -4  11          1.92          1.34         0.20 o
   4  -4  11          0.01          0.70         0.41 o
  -4  -3  11          0.59          0.33         0.21 o
  -3  -3  11        118.30        114.82         5.34 o
  -2  -3  11          0.06          0.35         0.11 o
  -1  -3  11          4.97          4.15         0.41 o
   0  -3  11          2.51          2.56         0.27 o
   1  -3  11          7.50          7.37         0.51 o
   2  -3  11         33.90         33.73         1.42 o
   3  -3  11          1.48          1.81         0.17 o
   4  -3  11          2.20          2.21         0.30 o
   5  -3  11         60.62         58.65         3.75 o
  -4  -2  11          7.56          7.93         0.87 o
  -3  -2  11         10.09          8.51         0.87 o
  -2  -2  11          0.16          0.45         0.18 o
  -1  -2  11          0.02          0.60         0.20 o
   0  -2  11         49.10         48.02         1.80 o
   1  -2  11          4.08          4.33         0.29 o
   2  -2  11          0.06          0.47         0.13 o
   3  -2  11          4.02          4.30         0.30 o
   4  -2  11          3.10          2.92         0.23 o
   5  -2  11          0.88          1.28         0.23 o
   6  -2  11         21.56         20.92         1.26 o
  -4  -1  11          9.57         10.33         1.05 o
  -3  -1  11         19.09         17.79         2.01 o
  -2  -1  11         11.53         10.65         1.20 o
  -1  -1  11         84.58         85.49         4.36 o
   0  -1  11         23.65         21.96         1.39 o
   1  -1  11        369.29        376.30         4.55 o
   2  -1  11         63.56         68.24         2.38 o
   3  -1  11        134.62        151.46         6.35 o
   4  -1  11          0.00          0.58         0.14 o
   5  -1  11         17.63         16.50         0.85 o
   6  -1  11          0.68          0.61         0.23 o
  -4   0  11         73.75         75.19         8.49 o
  -3   0  11          0.09          0.08         0.29 o
  -2   0  11         23.45         26.02         1.60 o
  -1   0  11         37.49         39.11         1.03 o
   0   0  11        123.96        127.10         2.16 o
   1   0  11        366.82        365.40         5.58 o
   2   0  11          1.48          1.38         0.20 o
   3   0  11        357.80        365.35        10.69 o
   4   0  11         80.19         81.78         3.22 o
   5   0  11          0.00          0.24         0.14 o
   6   0  11         32.78         27.82         1.93 o
   7   0  11          2.71          3.05         0.45 o
  -4   1  11         15.04         20.54         2.30 o
  -3   1  11          0.52          0.79         0.23 o
  -2   1  11         16.06         13.70         0.95 o
  -1   1  11        130.29        130.88         7.00 o
   0   1  11         30.43         28.56         2.23 o
   1   1  11        104.52        101.66         2.65 o
   2   1  11         15.61         16.31         0.87 o
   3   1  11          9.54         10.41         0.76 o
   4   1  11          1.64          1.58         0.35 o
   5   1  11         29.84         27.02         1.24 o
   6   1  11          0.68          0.69         0.10 o
   7   1  11         18.75         16.80         2.15 o
  -3   2  11         29.91         35.30         2.73 o
  -2   2  11          2.36          3.32         0.37 o
  -1   2  11         15.14         14.29         1.25 o
   0   2  11         26.48         22.72         1.34 o
   1   2  11         61.51         59.32         1.51 o
   2   2  11         15.63         14.65         1.17 o
   3   2  11         97.44         96.96         2.37 o
   4   2  11        254.44        252.25         4.91 o
   5   2  11         19.60         20.50         0.95 o
   6   2  11         14.32         12.87         0.85 o
   7   2  11          2.40          1.43         0.23 o
   8   2  11          1.14          0.91         0.24 o
  -3   3  11          9.44          9.95         1.15 o
  -2   3  11         25.26         38.10         3.89 o
  -1   3  11          2.68          3.13         0.52 o
   0   3  11          0.48          0.81         0.33 o
   1   3  11        262.23        256.17        10.63 o
   2   3  11         43.47         42.42         1.23 o
   3   3  11          6.24          5.34         0.58 o
   4   3  11          0.36          0.85         0.15 o
   5   3  11         19.11         18.91         1.34 o
   6   3  11         21.96         20.41         1.68 o
   7   3  11          1.23          1.02         0.13 o
   8   3  11          6.73          6.86         2.31 o
  -2   4  11          2.99          3.21         0.60 o
  -1   4  11          9.62         11.01         1.11 o
   0   4  11          4.03          3.56         0.71 o
   1   4  11          8.28          8.65         1.35 o
   2   4  11          3.31          2.91         0.53 o
   3   4  11          1.15          1.29         0.39 o
   4   4  11         24.48         24.35         1.12 o
   5   4  11         13.40         12.41         0.79 o
   6   4  11          2.99          3.98         0.51 o
   7   4  11          2.05          2.29         0.36 o
   8   4  11          4.56          4.51         0.74 o
  -1   5  11          3.04          3.05         0.73 o
   0   5  11          4.89          7.10         0.81 o
   1   5  11          4.03          1.69         0.36 o
   2   5  11          0.60          0.55         0.09 o
   3   5  11         29.27         30.76         4.53 o
   4   5  11          8.89          9.56         0.74 o
   5   5  11          0.07          0.07         0.16 o
   6   5  11         10.11         10.29         0.91 o
   7   5  11          0.37          0.83         0.17 o
   8   5  11          0.81          0.73         0.23 o
   0   6  11         30.77         33.78         3.84 o
   1   6  11         13.80         15.01         2.01 o
   2   6  11          6.92          7.36         1.12 o
   3   6  11          3.36          3.24         0.44 o
   4   6  11          0.30          0.35         0.22 o
   5   6  11         44.71         44.91         3.90 o
   6   6  11        172.78        175.27        14.84 o
   7   6  11          4.62          4.24         0.47 o
   1   7  11         22.82         28.40         2.55 o
   2   7  11          0.82          2.28         0.39 o
   3   7  11         27.04         31.22         1.70 o
   4   7  11          2.45          2.23         0.39 o
   5   7  11          2.57          2.27         0.28 o
   6   7  11        286.89        318.12         5.28 o
   7   7  11         30.00         33.84         2.44 o
   3   8  11         15.34         16.58         1.04 o
   4   8  11         11.35         10.86         1.23 o
   5   8  11          7.95          8.15         1.55 o
  -2  -4  12         13.49         13.82         1.17 o
  -1  -4  12         17.52         16.70         1.18 o
   0  -4  12          2.50          2.19         0.24 o
   1  -4  12         10.22          9.79         0.61 o
   2  -4  12         64.75         60.59         3.63 o
   3  -4  12          3.25          3.14         0.23 o
  -3  -3  12          6.68          5.32         0.77 o
  -2  -3  12         40.35         39.45         3.00 o
  -1  -3  12          0.85          1.42         0.21 o
   0  -3  12          8.14          7.98         0.72 o
   1  -3  12          5.04          4.36         0.38 o
   2  -3  12         23.76         23.18         1.34 o
   3  -3  12         22.69         20.42         1.32 o
   4  -3  12          4.58          4.33         0.37 o
  -3  -2  12         59.06         57.61         4.72 o
  -2  -2  12         24.89         23.93         2.48 o
  -1  -2  12         43.83         40.48         2.49 o
   0  -2  12         11.08         10.09         0.78 o
   1  -2  12         81.58         78.99         4.56 o
   2  -2  12         90.60         88.95         4.45 o
   3  -2  12        162.53        167.38         8.20 o
   4  -2  12          6.39          5.63         0.67 o
   5  -2  12          3.14          2.89         0.28 o
  -3  -1  12          0.76          1.40         0.27 o
  -2  -1  12         16.78         16.10         1.97 o
  -1  -1  12         13.60         13.14         1.51 o
   0  -1  12          3.92          3.86         0.40 o
   1  -1  12        154.06        155.43         2.97 o
   2  -1  12          2.06          1.96         0.18 o
   3  -1  12          5.81          6.34         0.59 o
   4  -1  12          1.69          1.96         0.18 o
   5  -1  12         10.28          9.35         1.10 o
   6  -1  12         10.78          9.98         0.65 o
  -3   0  12         12.87         13.68         1.39 o
  -2   0  12         16.50         18.88         1.39 o
  -1   0  12         40.27         37.85         3.68 o
   0   0  12          8.19          7.79         0.84 o
   1   0  12         33.49         32.55         2.38 o
   2   0  12        324.62        323.08        13.80 o
   3   0  12        567.21        555.27        23.56 o
   4   0  12          1.48          1.19         0.15 o
   5   0  12          0.21          0.51         0.19 o
   6   0  12         30.27         28.17         2.15 o
  -3   1  12         47.22         53.47         4.89 o
  -2   1  12          0.92          1.56         0.38 o
  -1   1  12          2.95          3.94         0.44 o
   0   1  12         78.75         69.30         2.92 o
   1   1  12         91.56         91.99         1.77 o
   2   1  12         60.42         61.57         3.58 o
   3   1  12         59.43         60.00         1.89 o
   4   1  12          6.79          7.21         0.56 o
   5   1  12         22.07         20.92         1.26 o
   6   1  12         12.20         11.39         1.47 o
   7   1  12          0.07          0.49         0.26 o
  -2   2  12         13.30         15.70         1.24 o
  -1   2  12          3.14          3.68         0.32 o
   0   2  12          6.66          5.57         0.71 o
   1   2  12          0.04          0.11         0.22 o
   2   2  12         51.47         48.57         2.25 o
   3   2  12         14.81         14.56         0.93 o
   4   2  12          4.08          4.08         0.53 o
   5   2  12         12.23         12.35         0.66 o
   6   2  12         13.29         10.51         1.11 o
   7   2  12          5.15          4.07         0.45 o
  -2   3  12         30.45         31.55         5.05 o
  -1   3  12          6.41          6.80         1.10 o
   0   3  12          4.04          3.83         0.41 o
   1   3  12         43.31         39.52         2.69 o
   2   3  12          2.46          2.19         0.39 o
   3   3  12         88.97         96.59         2.53 o
   4   3  12         28.28         28.67         2.21 o
   5   3  12          0.13          0.07         0.27 o
   6   3  12         64.29         55.67         5.37 o
   7   3  12         34.37         22.26         3.29 o
  -1   4  12          1.38          1.39         0.33 o
   0   4  12          0.63          0.53         0.39 o
   1   4  12          7.38          3.87         0.43 o
   2   4  12          0.10          0.34         0.70 o
   3   4  12         38.88         34.80         2.54 o
   4   4  12          1.20          1.73         0.30 o
   5   4  12          4.22          3.63         0.40 o
   6   4  12          0.83          0.90         0.18 o
   7   4  12          1.68          0.93         0.33 o
   0   5  12          8.98         12.19         0.74 o
   1   5  12          5.12          9.77         1.47 o
   2   5  12         15.39         14.36         1.62 o
   3   5  12         14.71         15.53         2.56 o
   4   5  12          0.81          0.89         0.19 o
   5   5  12          4.62          4.27         0.46 o
   6   5  12        163.66        157.44        12.92 o
   7   5  12         50.71         53.62         4.31 o
   1   6  12          7.76          8.87         0.62 o
   2   6  12         23.26         27.04         2.20 o
   3   6  12         21.30         20.25         2.07 o
   4   6  12         13.88         16.00         2.67 o
   5   6  12         47.87         47.23         4.88 o
   6   6  12         96.62         98.45         4.63 o
   3   7  12          2.13          4.24         0.39 o
   4   7  12         23.19         29.52         1.83 o
   5   7  12         15.99         17.26         2.95 o
  -1  -3  13         14.60         14.56         1.14 o
   0  -3  13          2.48          3.11         0.29 o
   1  -3  13          0.08          0.28         0.19 o
   2  -3  13         85.48         84.06         7.71 o
  -2  -2  13         30.39         31.77         2.81 o
  -1  -2  13          0.32          0.48         0.14 o
   0  -2  13          0.18          0.64         0.16 o
   1  -2  13         31.20         30.44         2.06 o
   2  -2  13        208.56        197.42        10.73 o
   3  -2  13        160.54        150.98         9.03 o
   4  -2  13          3.34          3.22         0.28 o
  -2  -1  13          8.59          8.48         0.76 o
  -1  -1  13          1.96          1.73         0.31 o
   0  -1  13        106.24        113.44         3.66 o
   1  -1  13          0.00          0.39         0.21 o
   2  -1  13         20.61         21.87         1.41 o
   3  -1  13        128.95        127.13         3.56 o
   4  -1  13          5.13          4.67         0.35 o
   5  -1  13          7.87          8.50         0.61 o
  -2   0  13         20.96         23.27         1.71 o
  -1   0  13          9.35          8.08         0.71 o
   0   0  13         22.17         20.96         2.20 o
   1   0  13         30.89         30.96         2.38 o
   2   0  13         98.74        100.14         3.95 o
   3   0  13         49.91         52.11         1.74 o
   4   0  13        102.27        103.63         4.03 o
   5   0  13          2.69          3.08         0.27 o
  -2   1  13         47.68         63.47         5.64 o
  -1   1  13          0.39          0.15         1.00 o
   0   1  13          1.84          2.74         0.37 o
   1   1  13          5.42          5.80         1.02 o
   2   1  13          2.40          2.28         0.23 o
   3   1  13         15.87         15.10         0.89 o
   4   1  13          0.11          0.65         0.21 o
   5   1  13          5.45          4.61         0.39 o
   6   1  13          0.18          0.32         0.29 o
  -1   2  13         14.61         17.32         1.27 o
   0   2  13          0.80          0.69         0.73 o
   1   2  13         11.93         10.16         1.15 o
   2   2  13         10.61         10.08         0.78 o
   3   2  13          0.10          0.48         0.22 o
   4   2  13          6.88          6.36         0.56 o
   5   2  13         35.38         33.53         1.89 o
   6   2  13         11.44         12.27         0.87 o
  -1   3  13          9.64          8.50         1.09 o
   0   3  13          0.00          1.27         0.30 o
   1   3  13          0.03          0.47         0.22 o
   2   3  13          0.01          1.00         0.22 o
   3   3  13         11.06          9.89         1.03 o
   4   3  13          9.86          8.21         0.88 o
   5   3  13         23.18         21.86         2.09 o
   6   3  13          9.95         11.03         1.31 o
   0   4  13          8.89         10.54         1.48 o
   1   4  13          1.73          2.13         0.41 o
   2   4  13         18.92         17.50         1.33 o
   3   4  13         65.18         68.52         4.52 o
   4   4  13         34.25         33.58         4.01 o
   5   4  13         12.70         12.64         1.05 o
   6   4  13          0.64          0.51         0.32 o
   1   5  13          7.94          8.83         0.63 o
   2   5  13         21.02         20.75         1.45 o
   3   5  13          1.60          1.02         0.46 o
   4   5  13         20.94         20.43         3.20 o
   5   5  13          4.75          4.70         0.65 o
   6   5  13          9.03          7.72         0.71 o
   3   6  13          2.11          2.18         0.47 o
   4   6  13         27.03         31.25         2.43 o
   5   6  13          7.38          5.70         1.03 o
   0  -1  14         14.91         15.22         1.48 o
   1  -1  14          3.16          2.97         0.37 o
   2  -1  14          9.44          9.24         0.58 o
   3  -1  14         58.39         53.27         2.90 o
   0   0  14          0.25          0.84         0.26 o
   1   0  14          0.90          0.73         0.27 o
   2   0  14         10.17         10.06         0.89 o
   3   0  14        118.13        125.66         5.07 o
   4   0  14        108.03        103.88         5.60 o
   0   1  14         14.50         15.01         1.25 o
   1   1  14          2.81          2.72         0.36 o
   2   1  14          1.41          1.44         0.30 o
   3   1  14          4.81          4.64         0.49 o
   4   1  14         96.76         88.58         6.13 o
   0   2  14          3.32          2.51         0.37 o
   1   2  14          0.26          0.62         0.21 o
   2   2  14          1.76          2.04         0.34 o
   3   2  14         36.79         40.07         2.62 o
   4   2  14          9.39          9.20         0.54 o
   5   2  14          1.21          1.49         0.16 o
   1   3  14          7.12          8.78         0.85 o
   2   3  14         31.90         31.56         2.73 o
   3   3  14         20.80         18.52         1.30 o
   4   3  14          1.69          1.40         0.22 o
   5   3  14          6.89          5.71         0.73 o
   2   4  14          7.83          9.71         0.91 o
   3   4  14         15.65         11.20         1.26 o
   4   4  14          9.81         12.29         1.28 o
                                                
